# Supplementary material for: Systems-biology analysis of rheumatoid arthritis fibroblast-like synoviocytes implicates cell line-specific transcription factor function
Source: Nat Commun. 2022 Oct 20;13:6221. doi: 10.1038/s41467-022-33785-w (PMC9584907; doi:10.1038/s41467-022-33785-w)
Supplement: Supplementary file 3 — Supplementary Dataset 1 [file 41467_2022_33785_MOESM3_ESM.xlsx]

## Sheet: top_100_cl1_vs_cl2_zscore_PPR
RANK	TF	RA1	RA2	RA3	RA4	RA5	RA6	RA7	RA8	RA9	RA10	RA11	MEAN CL1	MEAN CL2	ABS(CL1-CL2)	CL1-CL2	p-value	q-value
1	RARA	1.23996	0.505543	0.165746	0.953977	0.0899577	1.13804	0.378707	-0.37313	-1.24868	-1.248	-1.60212	0.638848	-1.11798	1.75683	1.75683	0.000278623	0.00715325
2	TCF7	-0.133338	-1.53999	-1.32438	-0.5159	0.00413568	-0.575381	-0.373032	1.26454	0.779401	1.21724	1.1967	-0.63684	1.11447	1.75131	-1.75131	0.000309406	0.00715325
3	E2F7	-0.269428	-0.90437	-0.226174	-1.05947	-0.264495	-0.660729	-1.07082	1.57688	0.455088	1.78287	0.640651	-0.636498	1.11387	1.75037	-1.75037	0.000314897	0.00715325
4	E2F1	-1.08742	-1.5977	-0.43083	-0.444083	-0.523552	0.180213	-0.54705	1.14553	0.720494	1.06275	1.52164	-0.635775	1.11261	1.74838	-1.74838	0.00032676	0.00715325
5	GATA6	-0.347528	-0.371008	-0.0847508	-0.707549	-0.715134	-1.38578	-0.817071	1.60722	0.643571	1.70753	0.4705	-0.632689	1.1072	1.73989	-1.73989	0.000381206	0.00715325
6	FOSL1	-1.31357	-1.27649	-0.0753029	-0.468272	-0.179283	-0.0782722	-1.02046	1.17859	0.567748	1.13614	1.52916	-0.630235	1.10291	1.73315	-1.73315	0.000429195	0.00715325
7	ETV7	1.35446	0.307752	1.60233	0.345289	0.0511852	0.506537	0.216255	-1.2503	-0.642937	-1.24435	-1.24622	0.626258	-1.09595	1.72221	1.72221	0.000516515	0.00737879
8	BCL6	0.947039	0.792581	0.444874	0.850835	0.243196	-0.351422	1.37768	-1.00497	-0.653013	-0.807009	-1.83978	0.614968	-1.07619	1.69116	1.69116	0.000838255	0.0104782
9	GLI1	-0.812002	-0.947572	-0.945884	-0.528368	-0.0446303	-0.291798	-0.647604	1.41297	0.462266	0.220457	2.12216	-0.602551	1.05446	1.65702	-1.65702	0.00134561	0.0149513
10	ETV4	-0.635447	-1.30191	-1.18014	-0.6168	-0.3895	0.547862	-0.55865	1.15609	0.701652	1.82517	0.451674	-0.590655	1.03365	1.6243	-1.6243	0.00202009	0.0181617
11	FOXC2	-0.342732	-1.39753	0.0452519	-0.643456	0.0541216	-1.39522	-0.440346	0.203741	1.6023	1.36188	0.951986	-0.588559	1.02998	1.61854	-1.61854	0.00216108	0.0181617
12	THRA	-0.161306	1.62091	0.0432161	0.481328	0.347026	0.589966	1.19692	-0.232632	-1.03293	-1.53245	-1.32004	0.588294	-1.02951	1.61781	1.61781	0.0021794	0.0181617
13	MAF	-0.0239122	1.76634	0.0782488	0.951454	1.12218	0.314412	-0.149511	-1.19269	-0.827277	-1.46764	-0.571605	0.579887	-1.0148	1.59469	1.59469	0.00282357	0.0217198
14	NR0B1	1.38984	1.04678	0.470728	1.16737	0.146882	-0.315822	0.109828	-1.32324	-1.32323	-1.32321	-0.0459305	0.573658	-1.0039	1.57756	1.57756	0.00338504	0.0241788
15	STAT2	0.641944	0.473102	-0.0491345	0.407457	1.44296	0.266453	0.810694	-1.85376	-1.6731	-0.0905618	-0.376057	0.570496	-0.998369	1.56886	1.56886	0.00369974	0.0246649
16	MYF6	-0.865678	-0.865683	-0.865605	-0.86567	-0.865665	-0.86565	1.2196	0.965344	0.922687	0.874665	1.21165	-0.567764	0.993587	1.56135	-1.56135	0.00398872	0.024686
17	FOXO4	1.4612	1.28407	0.405939	0.229611	0.197538	-0.557885	0.933514	-0.982494	-0.292728	-1.60201	-1.07676	0.564856	-0.988498	1.55335	1.55335	0.0043143	0.024686
18	IRF2	-0.133502	0.289484	0.364328	1.44379	0.168189	1.61949	0.194448	-1.45938	-1.52696	-0.667277	-0.292617	0.563747	-0.986557	1.5503	1.5503	0.00444348	0.024686
19	NFE2L1	0.51164	1.45285	0.627908	1.22054	0.316948	0.123228	-0.372321	-0.852176	-0.56902	-0.388852	-2.07075	0.5544	-0.970199	1.5246	1.5246	0.00564873	0.0297301
20	BACH1	0.856006	0.606375	-0.322062	0.397763	0.850566	-0.105426	1.55697	-0.409132	-1.96852	-1.15958	-0.302957	0.548599	-0.960048	1.50865	1.50865	0.00650813	0.0325406
21	MXI1	1.15194	2.0188	0.783948	0.0819709	0.047353	0.101486	-0.36162	-0.937532	-1.30555	-0.79323	-0.787568	0.546268	-0.955969	1.50224	1.50224	0.00687915	0.0327579
22	DNMT1	-1.0696	-1.33028	-1.21276	-0.661948	-0.151443	1.0957	-0.440935	0.936789	1.14162	0.576551	1.11631	-0.538753	0.942818	1.48157	-1.48157	0.00818099	0.035371
23	ETS1	-0.5555	-0.565624	-0.669952	-1.23222	-0.962831	1.26999	-1.05405	1.05523	1.16366	0.978718	0.572587	-0.538599	0.942548	1.48115	-1.48115	0.00820951	0.035371
24	BRCA1	-1.26513	-1.60366	-0.616266	-0.405938	-0.513787	0.39102	0.254028	1.24006	0.242662	0.585007	1.69201	-0.537105	0.939934	1.47704	-1.47704	0.00848905	0.035371
25	SMARCC2	0.0207105	-0.267024	-0.115486	1.25852	0.300286	0.979854	1.52967	-1.55305	-0.149417	-1.50126	-0.502795	0.529504	-0.926632	1.45614	1.45614	0.0100199	0.0400796
26	FOXO1	2.06897	0.639474	-0.053861	-0.254798	0.265558	-0.0964605	1.0736	-1.27565	-0.988702	-0.211728	-1.16641	0.520356	-0.910622	1.43098	1.43098	0.0121175	0.0466057
27	RUNX2	0.177426	1.65535	1.34436	0.401395	-0.176758	0.528354	-0.306429	-0.00328654	-1.2324	-1.6867	-0.701323	0.517672	-0.905925	1.4236	1.4236	0.0127889	0.0473662
28	STAT5B	0.0990609	1.09541	0.602885	-0.0262309	0.228131	0.0700426	1.52413	-2.2304	-0.755428	-0.701449	0.0938532	0.513346	-0.898356	1.4117	1.4117	0.0139268	0.0497385
29	IRX6	1.47619	0.943371	0.219551	0.146636	-0.11952	-0.133299	1.00654	-1.66881	-1.66876	-0.437064	0.235159	0.505639	-0.884869	1.39051	1.39051	0.0161325	0.0528953
30	STAT3	1.71797	0.172981	0.456547	-0.359842	1.61481	0.198102	-0.266326	-0.150876	-1.3766	-1.12909	-0.877666	0.504891	-0.88356	1.38845	1.38845	0.0163591	0.0528953
31	PPARG	-0.00329815	1.25526	0.91051	1.26188	-0.00470285	0.170964	-0.0572543	-1.32861	-1.72505	-0.98629	0.506595	0.504765	-0.883339	1.3881	1.3881	0.0163975	0.0528953
32	DBP	0.322786	0.221491	0.128585	0.438932	-0.363208	0.721823	2.02779	-1.86543	-0.905049	0.0291644	-0.75688	0.499743	-0.87455	1.37429	1.37429	0.0179816	0.0561926
33	IRF9	-0.642584	0.674019	0.815142	1.53232	1.24621	0.383637	-0.537194	-1.41326	-1.32354	-0.604601	-0.130137	0.495935	-0.867885	1.36382	1.36382	0.0192535	0.0567765
34	MAFB	0.223328	2.25011	0.0924254	0.626493	0.771242	0.341337	-0.834431	-1.03331	-0.950717	-0.71112	-0.775362	0.495787	-0.867627	1.36341	1.36341	0.019304	0.0567765
35	STAT5A	1.01131	0.985257	-0.0754434	-0.538793	1.13849	-0.533853	1.46483	-1.17589	-1.51772	-0.449852	-0.308326	0.493114	-0.862949	1.35606	1.35606	0.0202361	0.0578174
36	MITF	0.974502	0.0154963	-0.177891	0.10155	-0.357118	2.29472	0.562566	-0.32906	-1.13768	-0.963105	-0.983986	0.48769	-0.853457	1.34115	1.34115	0.0222253	0.0609436
37	ENSG00000250096	0.183198	1.45075	0.0017058	-0.506275	-0.476205	1.73243	1.02227	-1.33175	-0.867563	-0.409619	-0.798944	0.486839	-0.851969	1.33881	1.33881	0.0225491	0.0609436
38	CTCF	-1.23234	-0.855019	0.0836014	-0.507871	-0.58414	0.420805	-0.689924	1.45414	-0.194271	0.0221626	2.08286	-0.480699	0.841223	1.32192	-1.32192	0.024989	0.0653427
39	SMARCC1	-0.67953	0.076961	-0.417542	-1.63058	0.155737	0.774932	-1.63652	1.46681	0.46629	0.795865	0.627577	-0.479506	0.839136	1.31864	-1.31864	0.0254837	0.0653427
40	MAZ	-0.348004	-0.940546	-0.655249	-1.1856	0.260036	1.0382	-1.49118	1.36266	1.30663	0.246484	0.406565	-0.47462	0.830586	1.30521	-1.30521	0.0275825	0.0675025
41	IRF6	-0.905866	0.444125	1.41024	1.46848	0.556302	0.0335904	0.31399	-1.81235	-0.632991	-0.861552	-0.0139678	0.474409	-0.830215	1.30462	1.30462	0.027676	0.0675025
42	KLF7	-0.578237	1.37433	-0.57495	-1.71794	-0.69754	-0.415695	-0.672588	1.15947	1.23194	0.19653	0.694678	-0.468945	0.820654	1.2896	-1.2896	0.0301701	0.0718335
43	NFATC2	-0.702962	-0.702979	-0.702723	-0.702937	-0.70292	0.955003	-0.7028	1.78339	1.27652	0.905311	-0.702909	-0.466046	0.81558	1.28163	-1.28163	0.031556	0.073386
44	EBF1	0.126093	-0.323892	0.211396	-0.189786	1.12199	0.103465	2.19395	-1.00534	-1.38222	0.0348932	-0.890543	0.463316	-0.810803	1.27412	1.27412	0.0329009	0.0739042
45	MZF1	0.559997	1.15185	-0.0934482	-0.128934	0.0221759	0.989695	0.717112	0.33225	-0.964034	-2.40123	-0.185429	0.459778	-0.804611	1.26439	1.26439	0.034703	0.0739042
46	ARNTL2	-0.885908	-0.919218	-1.11595	-0.610517	-1.32678	1.02133	0.634225	0.58222	0.937862	1.51667	0.166071	-0.457546	0.800705	1.25825	-1.25825	0.0358748	0.0739042
47	ZNF740	0.891105	-0.391438	0.917375	0.903023	1.10042	0.923688	-1.14671	-1.47257	0.125889	-1.16994	-0.680846	0.456781	-0.799367	1.25615	1.25615	0.0362825	0.0739042
48	DLX5	-0.435523	1.4527	1.33368	1.29309	-0.461268	-0.469878	0.480691	-1.10896	0.0619645	-0.919584	-1.22691	0.456213	-0.798373	1.25459	1.25459	0.0365874	0.0739042
49	HLX	-0.0612274	0.785115	-0.440475	1.98243	0.276843	0.910064	-0.268331	-1.54119	-0.972382	-0.940875	0.270028	0.454917	-0.796104	1.25102	1.25102	0.0372902	0.0739042
50	ZNF423	0.396534	-0.653425	-1.07602	-0.719489	-0.913396	-0.368002	0.149874	1.29206	2.09726	-0.676773	0.471378	-0.454846	0.795981	1.25083	-1.25083	0.0373285	0.0739042
51	TCF7L2	0.833828	0.320464	-0.838154	0.266143	-0.0981587	0.458227	2.23694	-0.538825	-0.252698	-1.18214	-1.20563	0.454184	-0.794823	1.24901	1.24901	0.0376912	0.0739042
52	RFX1	0.729402	-1.52326	-0.207368	-0.469513	-0.394668	-1.045	-0.258299	1.21817	1.35225	-0.720225	1.31851	-0.452672	0.792176	1.24485	-1.24485	0.0385288	0.0740939
53	CEBPA	0.839709	1.70539	-0.660579	-0.405624	0.891419	1.32629	-0.546827	-0.906048	-0.980796	-0.211623	-1.05132	0.449969	-0.787446	1.23741	1.23741	0.0400582	0.0753645
54	STAT1	-0.671872	-0.521886	2.03567	0.308923	1.06093	0.382731	0.547535	-1.33365	-1.16286	-0.573523	-0.0719934	0.448861	-0.785507	1.23437	1.23437	0.0406969	0.0753645
55	KLF15	1.72756	1.73188	0.602851	-0.117005	0.460508	-0.482985	-0.8033	-0.94769	-0.772997	-0.892302	-0.506514	0.445643	-0.779876	1.22552	1.22552	0.0425924	0.0763073
56	NFIL3	0.59349	2.02869	-0.424597	-0.459226	-0.362205	1.09438	0.64734	-1.45081	-0.59262	-0.113044	-0.961398	0.44541	-0.779468	1.22488	1.22488	0.0427321	0.0763073
57	HLF	-0.318342	-1.1321	1.48602	0.362445	1.03336	0.109066	1.52423	-0.239184	-1.2348	-0.678495	-0.912188	0.43781	-0.766167	1.20398	1.20398	0.0474602	0.0829607
58	TP53	1.08344	-0.810536	-0.0750402	1.28711	0.0668727	1.41449	0.0912388	-0.333417	-2.03351	-0.280087	-0.410554	0.436796	-0.764393	1.20119	1.20119	0.0481172	0.0829607
59	PGR	-0.235605	1.15532	0.77131	0.974861	0.122027	0.186137	0.0566579	-1.81028	-1.81028	0.671435	-0.0815887	0.432959	-0.757678	1.19064	1.19064	0.0506594	0.0858634
60	CUX1	0.270572	0.0317607	0.101747	-0.718504	0.788925	1.39539	1.14514	-2.14139	0.067695	-0.963178	0.0218384	0.430719	-0.753758	1.18448	1.18448	0.0521851	0.0869752
61	ZNF784	0.462684	0.793302	-0.0937471	0.39711	-0.767588	-0.245402	2.45551	-0.609564	-0.663782	-0.91479	-0.813731	0.428838	-0.750467	1.17931	1.17931	0.0534904	0.0872283
62	MSX2	-0.775641	1.10283	0.163767	0.68026	-0.565164	0.277761	2.11216	-1.20944	-0.98183	-0.607608	-0.197098	0.427997	-0.748994	1.17699	1.17699	0.0540815	0.0872283
63	E2F5	-0.579875	-0.472078	-0.469277	-0.425046	-0.365618	-0.524436	-0.118978	-0.504324	-0.478341	1.533	2.40498	-0.422187	0.738827	1.16101	-1.16101	0.0582854	0.0885772
64	ALX1	0.915656	-0.644675	-0.644121	-0.644585	-0.644547	-0.64444	-0.644289	0.170735	-0.644588	1.288	2.13685	-0.421572	0.73775	1.15932	-1.15932	0.0587431	0.0885772
65	SP2	-1.48	-1.82821	-0.209491	0.303021	0.331756	-0.783516	0.731478	0.863836	0.72461	0.00441292	1.3421	-0.41928	0.73374	1.15302	-1.15302	0.0604697	0.0885772
66	FOSL2	-0.514072	0.30956	1.46691	1.45074	-0.179496	-0.342149	0.737832	-1.1956	-1.25568	-1.12482	0.646773	0.418476	-0.732333	1.15081	1.15081	0.0610837	0.0885772
67	THRB	0.0887812	0.0770303	-0.579214	1.7075	1.86007	0.563059	-0.816	-0.950151	-0.785128	-0.799126	-0.366824	0.414461	-0.725307	1.13977	1.13977	0.0642118	0.0885772
68	ERF	0.308418	0.192535	0.185757	-2.59999	-0.395437	-0.0781588	-0.511983	0.422231	1.32325	0.411812	0.741559	-0.414122	0.724714	1.13884	-1.13884	0.0644812	0.0885772
69	MAFK	-0.864611	-0.0389836	1.70027	-0.98945	-0.822357	-1.30767	-0.572579	0.528061	1.30376	0.284116	0.779442	-0.413626	0.723846	1.13747	-1.13747	0.0648761	0.0885772
70	DLX3	-0.600128	0.99521	-0.618682	0.508123	-0.269165	0.915598	1.9576	-1.03976	-0.87587	-1.17346	0.200542	0.412651	-0.722138	1.13479	1.13479	0.0656577	0.0885772
71	ZNF333	-0.619912	-0.202407	-0.769204	0.0629159	1.50108	1.47758	1.43737	-0.798455	-0.193302	-0.898343	-0.997327	0.41249	-0.721857	1.13435	1.13435	0.0657872	0.0885772
72	NRL	-1.16399	1.74297	0.621104	0.565713	-0.163202	0.541312	0.734922	-1.90723	-0.240212	-0.564321	-0.167065	0.411262	-0.719708	1.13097	1.13097	0.0667813	0.0885772
73	VTN	0.181214	-0.228884	2.02996	0.00119792	-0.900112	1.32912	0.464472	-0.775832	-0.302822	-0.311391	-1.48693	0.410996	-0.719243	1.13024	1.13024	0.066998	0.0885772
74	ENSG00000229544	-0.445807	0.67019	-0.55354	0.118358	-0.495332	1.61993	1.96228	-1.13351	-0.491623	-0.661645	-0.589304	0.410869	-0.719021	1.12989	1.12989	0.0671014	0.0885772
75	ZNF354C	0.713406	0.865187	-0.686853	-0.349711	0.223806	2.081	0.0276066	0.163248	-0.404771	-1.08148	-1.55144	0.410634	-0.718609	1.12924	1.12924	0.0672936	0.0885772
76	MEF2B	-0.708479	-0.708513	1.38704	-0.708426	-0.708389	-0.708286	-0.70814	0.794108	1.19382	-0.708343	1.5836	-0.409027	0.715798	1.12483	-1.12483	0.0686163	0.0885772
77	PRDM16	-0.197675	-0.67126	-1.26441	0.522871	-0.238759	-0.577168	-0.434653	0.119971	1.13606	2.29685	-0.69182	-0.408722	0.715264	1.12399	-1.12399	0.0688694	0.0885772
78	TCF4	-0.728019	-1.22102	0.744938	1.14937	0.533142	1.25014	1.13064	-0.272828	-0.271121	-1.43107	-0.884178	0.408457	-0.714799	1.12326	1.12326	0.0690902	0.0885772
79	FOXM1	-2.11796	-1.16844	-0.580455	0.0135171	0.255866	0.615191	0.132585	1.01876	0.0156076	1.4841	0.331218	-0.407099	0.712423	1.11952	-1.11952	0.0702271	0.0888951
80	XBP1	-0.202595	0.601871	-1.32138	-0.925506	-0.0900644	-0.134314	-0.765372	2.3034	-0.26053	0.98589	-0.191398	-0.405338	0.709341	1.11468	-1.11468	0.0717201	0.0896501
81	ARID5B	-1.11586	0.467988	0.653118	0.235407	-0.465844	2.25747	0.782903	-0.674082	-0.564737	-1.02477	-0.551594	0.40217	-0.703797	1.10597	1.10597	0.074459	0.0919247
82	SREBF1	1.67456	0.0605198	-0.522065	0.143099	1.93558	-0.729838	0.235354	-0.827434	-0.0881274	-1.16656	-0.715084	0.399601	-0.699302	1.0989	1.0989	0.0767302	0.0927477
83	SOX4	2.57144	0.519622	-0.522995	0.332758	0.336456	0.0274752	-0.469505	-0.680509	-0.17702	-1.08558	-0.852137	0.399321	-0.698812	1.09813	1.09813	0.0769806	0.0927477
84	E2F3	-1.24576	0.35016	-1.19698	1.22384	0.269356	-1.11665	-1.06849	0.79538	0.328535	1.46843	0.19218	-0.39779	0.696132	1.09392	-1.09392	0.0783599	0.0930725
85	NR4A3	1.23985	1.23253	-0.940493	-0.675181	1.19414	-0.58361	1.30783	-0.62455	-0.907277	-0.886392	-0.35685	0.396438	-0.693767	1.09021	1.09021	0.0795902	0.0930725
86	CDX1	0.757002	0.811344	-0.692575	-0.692927	1.53002	1.75146	-0.692702	-0.692947	-0.692929	-0.692861	-0.69288	0.395945	-0.692905	1.08885	1.08885	0.0800423	0.0930725
87	CREB3L2	-0.497747	-0.71882	-1.25489	-0.875537	-0.633034	1.3623	-0.124659	0.672746	1.97457	0.412274	-0.317201	-0.39177	0.685598	1.07737	-1.07737	0.0839399	0.0964826
88	ETV1	0.171269	-1.12726	0.0794831	-1.8539	0.0785358	-0.744982	0.68472	-0.197404	1.82017	0.169655	0.919721	-0.387449	0.678035	1.06548	-1.06548	0.088104	0.0991083
89	IRF7	1.22479	0.631069	-0.620318	-0.90828	1.89992	0.0673683	0.416854	-0.434761	-0.785274	-1.51578	0.0244018	0.387344	-0.677853	1.0652	1.0652	0.0882064	0.0991083
90	STAT6	-1.44727	-0.178734	0.0133454	0.717345	0.465454	1.47355	1.65384	-0.499413	-0.797771	-1.1298	-0.270556	0.385363	-0.674385	1.05975	1.05975	0.0901623	0.100011
91	TCF3	0.0842111	-0.516518	-1.28699	-0.922127	-0.968546	-0.800009	1.71839	1.12642	-0.0641818	1.0246	0.604743	-0.384512	0.672897	1.05741	-1.05741	0.0910101	0.100011
92	NR2F1	0.890622	-0.358607	0.75869	-0.780248	-1.33228	-1.30824	-0.523509	-0.587383	0.666938	1.16323	1.41079	-0.379082	0.663394	1.04248	-1.04248	0.0965492	0.104543
93	CREB3L1	-1.48168	0.342561	-0.830147	0.418385	-0.190861	-0.0139102	-0.892858	2.09505	-0.533956	-0.0578279	1.14525	-0.378359	0.662128	1.04049	-1.04049	0.0973037	0.104543
94	FOXD2	-0.711826	-0.711839	-0.711648	-0.711807	-0.711794	-0.711757	1.64201	1.07767	1.26542	0.997354	-0.711786	-0.375523	0.657164	1.03269	-1.03269	0.100298	0.104543
95	CEBPD	1.50158	1.90738	-0.423216	0.544936	-0.343464	-1.01432	0.455507	-0.701937	-1.02152	-0.859364	-0.0455819	0.375486	-0.657101	1.03259	1.03259	0.100337	0.104543
96	KLF5	-0.402394	-1.17055	-1.11791	-0.401048	0.265876	0.709439	-0.511654	-0.765765	1.74241	0.0399014	1.6117	-0.375463	0.657061	1.03252	-1.03252	0.100361	0.104543
97	HMGA1	-0.869969	-1.17144	-0.387855	-0.0687953	0.481897	-0.913863	0.309599	-0.551626	0.0692932	2.39691	0.705851	-0.374347	0.655107	1.02945	-1.02945	0.101556	0.104697
98	CREB1	0.347032	0.378003	2.38933	-0.288727	-1.2096	0.509404	0.478289	-0.937707	-0.648475	-0.805039	-0.212509	0.371961	-0.650932	1.02289	1.02289	0.104142	0.105307
99	MYB	0.298904	-1.84006	-1.83983	-0.059465	0.12797	0.604919	0.104542	1.19523	0.0315793	0.259977	1.11622	-0.371859	0.650753	1.02261	-1.02261	0.104254	0.105307
100	SOX12	1.41497	-0.0692015	1.95618	-1.22911	0.662018	0.211151	-0.372588	-0.581902	-0.801871	-0.179602	-1.01004	0.36763	-0.643353	1.01098	1.01098	0.108944	0.108944
