# Supplementary material for: Systems-biology analysis of rheumatoid arthritis fibroblast-like synoviocytes implicates cell line-specific transcription factor function
Source: Nat Commun. 2022 Oct 20;13:6221. doi: 10.1038/s41467-022-33785-w (PMC9584907; doi:10.1038/s41467-022-33785-w)
Supplement: Supplementary file 4 — Supplementary Dataset 2 [file 41467_2022_33785_MOESM4_ESM.txt]

MYF6
GLI1
HIST1H2BF
HIST1H3B
DLX1
HIST1H2AE
HIST1H2BI
HIST1H1B
HIST1H2BM
HIST1H4D
HIST1H2AH
RP1-34B20.21
HIST1H3J
HIST1H4L
HIST1H2BB
FBXO16
HIST1H2BO
E2F7
MMP1
HIST1H2BL
HIST1H3C
STC1
HIST1H2BG
HIST1H2BE
HIST1H2AD
HIST1H1A
AURKB
HIST2H4A
RP5-907D15.4
HIST1H2AK
HIST2H2BF
KIFC1
NUF2
UBE2C
HIST1H2BJ
SERPINE1
F3
CDC45
RRM2
EXO1
IL11
HJURP
AC112721.2
PKMYT1
HIST1H4H
CHTF18
HIST1H2BD
FAM72D
AUNIP
SKA1
HIST1H2BN
ERCC6L
HIST1H4C
BLM
FAM72C
KIF18B
MXD3
PLK4
XRCC2
KIF2C
ZNF887P
C14orf80
HIST1H1E
CDK1
FANCD2
DDIAS
PLK1
HIST1H2BC
CCNF
TICRR
CDCA5
TOP2A
NCAPH
FANCA
DEPDC1B
TCF19
CENPQ
RAD54L
MYBL2
CKAP2L
ESCO2
FAM72B
RP5-967N21.11
NCAPG
CLSPN
TRIP13
RP11-386G11.10
HIST1H2BK
BRIP1
DTL
PSMC3IP
SHCBP1
E2F1
FAM83D
FGF5
CDCA8
GAP43
SKA3
MCM10
TTK
FBXO5
SUV39H1
RAD51AP1
RASA4
GTSE1
HMMR
ESPL1
EME1
GSG2
CDC20
TRAIP
PKIA
H2BFS
FEN1
RP11-161H23.5
BUB1B
RECQL4
SPDL1
SPC25
KIF23
SGO1
HELLS
E2F8
KIF4A
GINS1
TMPO-AS1
DPF1
FABP5
MCM8
ZWINT
WDR62
DOCK2
TACC3
CDC25C
CENPO
NDC80
MTFR2
AURKA
HIST1H4E
ORC6
CDCA3
GALNT18
KIF11
KIF15
C17orf53
CDK15
KIF24
POLQ
RFC3
LOXL3
AP000695.6
SFXN2
PBK
KIF14
FANCI
DEPDC1
H2AFX
TPX2
HIST2H2BB
NUSAP1
ADAMTS3
KIAA1524
RIBC2
GINS4
UBE2S
SPAG5
BRCA1
RASA4B
GINS2
CENPA
MKI67
ORC1
PAQR4
TIPARP
CCDC85C
ASF1B
PNP
CDCA4
DMC1
SLC7A5
ZGRF1
MELK
MAD2L1
CDT1
CASC5
CENPK
RAD51
C16orf59
CENPE
FOXC2
NCAPG2
UBE2T
SGO2
CENPI
STIL
ANLN
SPRY4
CXorf57
RFC2
LTBP1
LMNB1
MYBL1
CEP55
PORCN
ADGRL4
BRCA2
APCDD1L
OIP5
C5orf34
CCNA2
PSRC1
HAUS8
EML6
MND1
UHRF1
POC1A
CDC25A
HIST1H4B
FAM196B
INCENP
IQGAP3
RP11-732A19.8
C19orf48
TUBA1C
ANKS1B
FAM184A
FAM101B
TMEM158
NEIL3
MCM5
FAM64A
CKS2
FAM72A
ARHGAP11A
S1PR3
MICAL2
C21orf58
TUBA1B
XYLT1
POLD1
ASPM
AP006222.2
KIF18A
EZH2
CENPU
NEK2
LSR
CTD-2547L24.3
MIS18A
RP5-991G20.1
RP11-130L8.3
CSMD2
POLE2
NAGS
RNASEH2A
TCTEX1D1
CENPF
FANCB
GEN1
DBF4
CCNB2
RIPK4
TBXAS1
CCNB1
TIMELESS
CHAC2
HIST1H1C
MCM2
TONSL
CENPM
ATAD5
RP11-142E9.1
RP11-386I14.4
CENPJ
BUB1
CEP72
TNFAIP3
BIRC5
NES
RACGAP1
MMS22L
CTD-2207P18.2
APOLD1
PLCB4
CDK2
PTTG1
ZNF724P
CENPL
MPP4
NCAPH2
TYMS
LIN9
POLA2
CCIN
CDC7
MCM7
KIF22
PCDHGC5
PRR11
TUBB3
CDC6
ZNF730
KBTBD8
ATAD2
PTPRG-AS1
RBL1
U3
KIF20B
TK1
DSN1
DLGAP5
FAM111B
ARHGAP18
ADAMTS4
PRC1
CCNE2
KPNA2
DCLRE1B
GPRIN1
TSPAN2
CHAF1A
XRCC3
KNTC1
TMPO
CYSRT1
RP11-443B20.1
ETV4
C18orf54
GINS3
LRWD1
H2AFZ
REEP4
PTPRF
RP11-1102P22.1
MAMSTR
TUBB4B
ADGRE5
PCBP2-OT1
ADGRG6
PSPH
SPC24
DIAPH3
ZNF367
HYLS1
ATP6V0E2-AS1
SYCP2
MFSD2A
GSTCD
WRAP53
RANP1
CKS1B
CCDC15
GMPPB
CTHRC1
SMC4
SMAGP
TROAP
LIG1
HIRIP3
RP11-356I2.4
SASS6
NOCT
RAD54B
CENPW
ZWILCH
DNAJC9
LRR1
TEX30
BIRC3
C1orf112
ZNF530
HMGB2
THBD
KNSTRN
RPL39L
SNHG3
CENPN
WDHD1
NREP
PRIM1
RTKN2
ECT2
FOSL1
SMTN
LETM2
FBXO48
WDR76
MTBP
CHAF1B
MASTL
TUBB
CDCP1
HAUS5
MT2A
RFC4
ADTRP
ATAD3A
STRA13
CDKN2D
CKAP2
TMEM106A
BUB3
NAV3
TCF7
DBF4B
GLIPR1
RP11-303E16.2
TUBB6
CEP152
MIR31HG
RHBDL2
MYLK-AS1
CPB1
GALNT15
NR0B1
SLC40A1
KYNU
STEAP4
ATP8B4
IGFBP5
ACTC1
GUCY1A2
CHI3L2
HTR2B
MAFB
RSPO2
MYOC
RP11-693N9.2
SLC2A12
MAN1C1
ACSS1
HR
MBP
GCNT3
PSG1
AC005618.6
CDKN1C
RP11-367G18.1
KLF15
FAM20A
SAXO2
RTN4RL1
KCND3
ETV7
PHKG1
PLXNC1
STON2
LINC01013
INMT
CNGA3
PLD1
CLDN23
ELOVL3
RAB27B
MXRA5
AGTR1
RAET1G
CEBPA
TMEM155
FAM49A
C10orf10
ABCA8
PI16
SYNPO2
RARRES3
AC135048.13
LINC01140
DUSP4
NEB
PPM1L
PLCE1-AS1
IL18R1
RP11-134L10.1
HOXC-AS1
FAM196A
HOGA1
LMCD1
GRASP
TG
CLIC6
FGF7
PIFO
MAP2K6
SHF
IL1R2
RTP4
LVRN
OVGP1
AKR1C1
AKR1C2
LINC01423
MPZ
FAXDC2
CLIC2
EYA4
SULT1A1
AKR1C3
CERS4
EMILIN2
RP11-135L13.4
TACR2
TMEM86A
PNMAL2
KCNK15-AS1
KIAA0226L
GBP2
RP5-1068E13.7
CD14
AC008063.3
FHIT
TNNC2
PLXDC1
PTGES
OCLN
SCG2
LINC01503
RP11-139H15.6
RENBP
ARHGAP20
TMEM140
IFIT2
TPRG1
RAB33A
CLEC3B
EIF4EBP3
C1orf167
FAM47E
SPATA20P1
CCND2-AS1
MYOM1
PRCD
RDH10
FAM118A
MITF
SOD2
GACAT2
FAM134B
SEPP1
LRRN4CL
DYNLRB2
NATD1
GSTM3
ARHGEF3
AK8
RP11-597D13.9
RP11-477N3.1
FMO4
ABCA6
AC104654.2
NIPSNAP3B
CLEC2B
CD40
PALM
N4BP2L1
ECM2
SORBS2
RAB20
FAM213A
METTL7A
IFIT1
FTH1P11
SERPING1
SNX10
ARHGAP28
CFI
ISG20
BMF
VWA5A
APOL3
CTA-293F17.1
RRAGD
RP11-159N11.4
RP11-42I10.1
APOBEC3D
FSBP
BTC
NKAPP1
BCL2L11
SLPI
EPHX2
ACKR3
IL6R
LYG1
BMP2
DAPK2
CD72
RP4-665J23.1
PCDHB13
RP11-38C17.1
