# Supplementary material for: Systems-biology analysis of rheumatoid arthritis fibroblast-like synoviocytes implicates cell line-specific transcription factor function
Source: Nat Commun. 2022 Oct 20;13:6221. doi: 10.1038/s41467-022-33785-w (PMC9584907; doi:10.1038/s41467-022-33785-w)
Supplement: Supplementary file 5 — Supplementary Dataset 3 [file 41467_2022_33785_MOESM5_ESM.csv]

Pathway identifier	Pathway name	#Entities found	#Entities total	Entities ratio	Entities pValue	Entities FDR	#Reactions found	#Reactions total	Reactions ratio	Species identifier	Species name	Submitted entities found	Mapped entities	Found reaction identifiers
R-HSA-606279	Deposition of new CENPA-containing nucleosomes at the centromere	31	54	0.0036802289920261706	1.1102230246251565E-16	4.3298697960381105E-15	4	4	3.0859435272334514E-4	9606	Homo sapiens	HIST1H2BN;HIST1H2BM;HIST1H2BO;HIST1H2BJ;HIST1H2BI;HIST1H2BL;HIST1H2BK;HJURP;CASC5;CENPA;HIST2H4A;HIST1H2AE;HIST1H2AD;OIP5;STRA13;CENPU;CENPW;H2AFZ;HIST1H4L;HIST1H2AK;H2AFX;HIST2H2BB;H2BFS;HIST1H4B;MIS18A;CENPI;CENPK;CENPL;HIST1H2BF;CENPM;HIST1H4H;HIST1H2BE;CENPN;CENPO;HIST1H2BG;HIST1H4C;HIST1H2BB;CENPQ;HIST1H4D;HIST1H4E;HIST1H2BD;HIST1H2BC		R-HSA-606349;R-HSA-606287;R-HSA-606289;R-HSA-606326
R-HSA-774815	Nucleosome assembly	31	54	0.0036802289920261706	1.1102230246251565E-16	4.3298697960381105E-15	4	4	3.0859435272334514E-4	9606	Homo sapiens	HIST1H2BN;HIST1H2BM;HIST1H2BO;HIST1H2BJ;HIST1H2BI;HIST1H2BL;HIST1H2BK;HJURP;CASC5;CENPA;HIST2H4A;HIST1H2AE;HIST1H2AD;OIP5;STRA13;CENPU;CENPW;H2AFZ;HIST1H4L;HIST1H2AK;H2AFX;HIST2H2BB;H2BFS;HIST1H4B;MIS18A;CENPI;CENPK;CENPL;HIST1H2BF;CENPM;HIST1H4H;HIST1H2BE;CENPN;CENPO;HIST1H2BG;HIST1H4C;HIST1H2BB;CENPQ;HIST1H4D;HIST1H4E;HIST1H2BD;HIST1H2BC		R-HSA-606349;R-HSA-606287;R-HSA-606289;R-HSA-606326
R-HSA-141444	Amplification of signal from unattached kinetochores via a MAD2 inhibitory signal	38	94	0.006406324541675185	1.1102230246251565E-16	4.3298697960381105E-15	4	4	3.0859435272334514E-4	9606	Homo sapiens	ERCC6L;ZWILCH;CDCA8;CASC5;BUB1B;CENPA;AURKB;SKA1;CDC20;DSN1;NUF2;KNTC1;BUB3;SPDL1;BUB1;CENPU;PLK1;NDC80;ZWINT;SGO1;CENPE;SGO2;CENPF;KIF18A;CENPI;INCENP;CENPK;CENPL;CENPM;BIRC5;CENPN;KIF2C;CENPO;DOCK2;CENPQ;SPC24;MAD2L1;SPC25		R-HSA-141409;R-HSA-141431;R-HSA-141422;R-HSA-141439
R-HSA-141424	Amplification of signal from the kinetochores	38	94	0.006406324541675185	1.1102230246251565E-16	4.3298697960381105E-15	4	4	3.0859435272334514E-4	9606	Homo sapiens	ERCC6L;ZWILCH;CDCA8;CASC5;BUB1B;CENPA;AURKB;SKA1;CDC20;DSN1;NUF2;KNTC1;BUB3;SPDL1;BUB1;CENPU;PLK1;NDC80;ZWINT;SGO1;CENPE;SGO2;CENPF;KIF18A;CENPI;INCENP;CENPK;CENPL;CENPM;BIRC5;CENPN;KIF2C;CENPO;DOCK2;CENPQ;SPC24;MAD2L1;SPC25		R-HSA-141409;R-HSA-141431;R-HSA-141422;R-HSA-141439
R-HSA-69618	Mitotic Spindle Checkpoint	40	111	0.0075649151502760175	1.1102230246251565E-16	4.3298697960381105E-15	7	7	5.40040117265854E-4	9606	Homo sapiens	ERCC6L;ZWILCH;CDCA8;CASC5;BUB1B;CENPA;AURKB;SKA1;CDC20;DSN1;NUF2;KNTC1;BUB3;SPDL1;BUB1;CENPU;UBE2C;PLK1;NDC80;ZWINT;SGO1;CENPE;SGO2;CENPF;KIF18A;CENPI;INCENP;UBE2S;CENPK;CENPL;CENPM;BIRC5;CENPN;KIF2C;CENPO;DOCK2;CENPQ;SPC24;MAD2L1;SPC25		R-HSA-141409;R-HSA-141431;R-HSA-141429;R-HSA-141422;R-HSA-141439;R-HSA-141423;R-HSA-141437
R-HSA-69206	G1/S Transition	39	150	0.010222858311183807	1.1102230246251565E-16	4.3298697960381105E-15	57	61	0.004706063879031014	9606	Homo sapiens	MCM7;MCM8;PRIM1;MCM10;LIN9;TYMS;CKS1B;CCNB1;ORC6;CDC45;ORC1;E2F1;TK1;FBXO5;CDT1;RRM2;CDC7;CDC6;CDC25A;CCNA2;POLA2;RBL1;DBF4;CCNE2;POLE2;CDK2;CDK1;MCM5;MCM2		R-HSA-187520;R-HSA-8961934;R-HSA-8961678;R-HSA-8961920;R-HSA-8961665;R-HSA-8962050;R-HSA-8961671;R-HSA-8961688;R-HSA-8961946;R-HSA-8848414;R-HSA-187545;R-HSA-8961961;R-HSA-187552;R-HSA-8961952;R-HSA-8961699;R-HSA-69299;R-HSA-68914;R-HSA-8848436;R-HSA-68917;R-HSA-187574;R-HSA-68916;R-HSA-187575;R-HSA-8961982;R-HSA-68919;R-HSA-68918;R-HSA-8961840;R-HSA-8932400;R-HSA-188345;R-HSA-69562;R-HSA-188350;…
R-HSA-453279	Mitotic G1 phase and G1/S transition	49	173	0.01179036325223199	1.1102230246251565E-16	4.3298697960381105E-15	92	99	0.007637710229902793	9606	Homo sapiens	CDKN1C;TOP2A;MCM7;MCM8;PRIM1;MCM10;LIN9;TYMS;CKS1B;CCNB1;ORC6;CDC45;ORC1;E2F1;MYBL2;TK1;FBXO5;CDKN2D;CDT1;RRM2;CDC7;CDC6;CDC25A;CCNA2;POLA2;RBL1;DBF4;CCNE2;POLE2;CDK2;CDK1;MCM5;MCM2		R-HSA-187520;R-HSA-8964492;R-HSA-1227671;R-HSA-8961934;R-HSA-8961678;R-HSA-8942607;R-HSA-8961920;R-HSA-8961665;R-HSA-8962050;R-HSA-8964482;R-HSA-8961671;R-HSA-8961688;R-HSA-8961946;R-HSA-1363328;R-HSA-1363331;R-HSA-8848414;R-HSA-8964498;R-HSA-187545;R-HSA-8961961;R-HSA-187552;R-HSA-8964525;R-HSA-9018017;R-HSA-8961952;R-HSA-8964513;R-HSA-8961699;R-HSA-69299;R-HSA-68914;R-HSA-8848436;R-HSA-68917;R-…
R-HSA-73886	Chromosome Maintenance	46	138	0.009405029646289103	1.1102230246251565E-16	4.3298697960381105E-15	35	38	0.002931646350871779	9606	Homo sapiens	FEN1;HJURP;CASC5;CHTF18;HIST1H2AE;HIST1H2AD;OIP5;STRA13;RFC3;RFC4;LIG1;H2AFZ;RFC2;HIST1H2AK;H2AFX;HIST2H2BB;CCNA2;HIST1H2BF;HIST1H2BE;HIST1H2BG;HIST1H2BB;HIST1H2BD;HIST1H2BC;HIST1H2BN;HIST1H2BM;BLM;HIST1H2BO;HIST1H2BJ;HIST1H2BI;PRIM1;HIST1H2BL;HIST1H2BK;CENPA;HIST2H4A;POLD1;RAD54L;CENPU;CENPW;HIST1H4L;H2BFS;POLA2;HIST1H4B;MIS18A;CENPI;CDK2;CENPK;CDK1;CENPL;CENPM;HIST1H4H;CENPN;CENPO;HIST1H4C;CENP…		R-HSA-606349;R-HSA-606287;R-HSA-9670101;R-HSA-181450;R-HSA-164616;R-HSA-164617;R-HSA-164620;R-HSA-163090;R-HSA-9670149;R-HSA-606289;R-HSA-174427;R-HSA-163099;R-HSA-163096;R-HSA-174425;R-HSA-174438;R-HSA-174439;R-HSA-9668597;R-HSA-9686521;R-HSA-174441;R-HSA-174446;R-HSA-174447;R-HSA-174444;R-HSA-174445;R-HSA-9670114;R-HSA-174451;R-HSA-174448;R-HSA-163120;R-HSA-9668902;R-HSA-174452;R-HSA-174456;R-H…
R-HSA-5693567	HDR through Homologous Recombination (HRR) or Single Strand Annealing (SSA)	35	124	0.008450896203911947	1.1102230246251565E-16	4.3298697960381105E-15	37	42	0.003240240703595124	9606	Homo sapiens	HIST1H2BN;HIST1H2BM;BLM;HIST1H2BO;HIST1H2BJ;HIST1H2BI;HIST1H2BL;HIST1H2BK;BRCA1;BRCA2;HIST2H4A;RAD51AP1;BRIP1;EME1;EXO1;POLD1;CLSPN;GEN1;RFC3;RFC4;RFC2;HIST1H4L;XRCC2;XRCC3;H2AFX;HIST2H2BB;H2BFS;CCNA2;HIST1H4B;RAD51;POLE2;CDK2;HIST1H2BF;TIMELESS;CDK1;HIST1H4H;HIST1H2BE;HIST1H2BG;HIST1H4C;HIST1H2BB;HIST1H4D;HIST1H4E;HIST1H2BD;HIST1H2BC		R-HSA-5684887;R-HSA-5684052;R-HSA-5693589;R-HSA-5684882;R-HSA-5685011;R-HSA-5686483;R-HSA-5693584;R-HSA-5686430;R-HSA-5685341;R-HSA-5693593;R-HSA-5685318;R-HSA-5685319;R-HSA-5686469;R-HSA-5684096;R-HSA-5686657;R-HSA-5685838;R-HSA-5693580;R-HSA-5684108;R-HSA-5686410;R-HSA-5684875;R-HSA-5686475;R-HSA-5693620;R-HSA-5686642;R-HSA-5684081;R-HSA-5686398;R-HSA-5693564;R-HSA-5685242;R-HSA-5693561;R-HSA-5…
R-HSA-2500257	Resolution of Sister Chromatid Cohesion	49	134	0.0091324200913242	1.1102230246251565E-16	4.3298697960381105E-15	7	8	6.171887054466903E-4	9606	Homo sapiens	ERCC6L;ZWILCH;CDCA5;CDCA8;CASC5;BUB1B;CENPA;AURKB;SKA1;CDC20;CCNB2;TUBA1C;TUBB6;CCNB1;TUBA1B;DSN1;TUBB3;NUF2;KNTC1;BUB3;SPDL1;BUB1;CENPU;PLK1;TUBB4B;NDC80;ZWINT;SGO1;CENPE;SGO2;CENPF;KIF18A;CENPI;INCENP;CENPK;CENPL;CDK1;CENPM;BIRC5;CENPN;KIF2C;CENPO;DOCK2;CENPQ;SPC24;MAD2L1;SPC25		R-HSA-2468293;R-HSA-2466068;R-HSA-2484822;R-HSA-2467794;R-HSA-1638803;R-HSA-2468287;R-HSA-1638821
R-HSA-2467813	Separation of Sister Chromatids	50	195	0.01328971580453895	1.1102230246251565E-16	4.3298697960381105E-15	7	8	6.171887054466903E-4	9606	Homo sapiens	ERCC6L;ZWILCH;CDCA5;CDCA8;CASC5;BUB1B;CENPA;AURKB;SKA1;CDC20;TUBA1C;TUBB6;TUBA1B;DSN1;PTTG1;TUBB3;NUF2;KNTC1;BUB3;SPDL1;BUB1;CENPU;UBE2C;PLK1;TUBB4B;NDC80;ZWINT;SGO1;CENPE;SGO2;CENPF;KIF18A;ESPL1;CENPI;INCENP;UBE2S;CENPK;CENPL;CENPM;BIRC5;CENPN;KIF2C;CENPO;DOCK2;CENPQ;SPC24;MAD2L1;SPC25		R-HSA-174144;R-HSA-2467798;R-HSA-2467809;R-HSA-2467811;R-HSA-174202;R-HSA-2467775;R-HSA-174121
R-HSA-68877	Mitotic Prometaphase	60	211	0.014380154024398555	1.1102230246251565E-16	4.3298697960381105E-15	17	20	0.0015429717636167258	9606	Homo sapiens	ERCC6L;ZWILCH;CASC5;BUB1B;SMC4;CDC20;TUBA1C;TUBB6;TUBA1B;TUBB3;NUF2;KNTC1;NEK2;SPDL1;TUBB;HAUS5;SGO1;SGO2;INCENP;BIRC5;KIF2C;DOCK2;CDCA5;NCAPG;CDCA8;CENPA;NCAPH;SKA1;AURKB;CCNB2;DSN1;CCNB1;HAUS8;CEP72;BUB3;BUB1;PLK4;CENPU;CEP152;PLK1;TUBB4B;NDC80;ZWINT;CENPE;KIF18A;CENPF;CENPI;CENPJ;CENPK;CDK1;CENPL;CENPM;CENPN;CENPO;CENPQ;SPC24;SPC25;MAD2L1		R-HSA-2514854;R-HSA-2468293;R-HSA-9648114;R-HSA-9648017;R-HSA-375302;R-HSA-156682;R-HSA-1638803;R-HSA-2466068;R-HSA-2529015;R-HSA-2484822;R-HSA-2520883;R-HSA-2467794;R-HSA-380316;R-HSA-380508;R-HSA-2468287;R-HSA-2529020;R-HSA-1638821
R-HSA-69278	Cell Cycle, Mitotic	156	596	0.04061882368977033	1.1102230246251565E-16	4.3298697960381105E-15	291	350	0.0270020058632927	9606	Homo sapiens	ERCC6L;ZWILCH;CASC5;BUB1B;SMC4;CDC20;TUBB6;PTTG1;TUBB3;HIST1H2AE;HIST1H2AD;KNTC1;NEK2;FBXO5;GTSE1;TMPO;LIG1;HIST1H2AK;ESCO2;CDC25C;CDC25A;SGO1;SGO2;CCNE2;HIST1H2BF;HIST1H2BE;HIST1H2BG;HIST1H2BB;HIST1H2BD;HIST1H2BC;HIST1H3J;CDCA5;NCAPG;CDCA8;HMMR;PKMYT1;NCAPH;SKA1;CCNB2;CCNB1;DSN1;ORC6;ORC1;CEP72;HIST1H3B;PLK4;CDT1;UBE2C;HIST1H4L;NCAPH2;PLK1;CDC7;H2BFS;CDC6;NDC80;ZWINT;TPX2;POLA2;KIF18A;HIST1H4B;U…		R-HSA-375302;R-HSA-156673;R-HSA-156678;R-HSA-8961678;R-HSA-69127;R-HSA-156682;R-HSA-8961665;R-HSA-174088;R-HSA-187916;R-HSA-8961671;R-HSA-8961688;R-HSA-174097;R-HSA-69140;R-HSA-69142;R-HSA-156699;R-HSA-69144;R-HSA-174104;R-HSA-174105;R-HSA-187934;R-HSA-174110;R-HSA-69152;R-HSA-380455;R-HSA-187937;R-HSA-174119;R-HSA-9018017;R-HSA-174122;R-HSA-174120;R-HSA-3000327;R-HSA-174121;R-HSA-8961699;R-HSA-1…
R-HSA-5693538	Homology Directed Repair	37	130	0.0088598105363593	1.1102230246251565E-16	4.3298697960381105E-15	41	50	0.0038574294090418146	9606	Homo sapiens	HIST1H2BN;HIST1H2BM;BLM;FEN1;HIST1H2BO;HIST1H2BJ;HIST1H2BI;HIST1H2BL;HIST1H2BK;BRCA1;BRCA2;HIST2H4A;RAD51AP1;BRIP1;EME1;EXO1;POLD1;CLSPN;GEN1;POLQ;RFC3;RFC4;RFC2;HIST1H4L;XRCC2;XRCC3;H2AFX;HIST2H2BB;H2BFS;CCNA2;HIST1H4B;RAD51;POLE2;CDK2;HIST1H2BF;TIMELESS;CDK1;HIST1H4H;HIST1H2BE;HIST1H2BG;HIST1H4C;HIST1H2BB;HIST1H4D;HIST1H4E;HIST1H2BD;HIST1H2BC		R-HSA-5684887;R-HSA-5684052;R-HSA-5693589;R-HSA-5684882;R-HSA-5685011;R-HSA-5686483;R-HSA-5693584;R-HSA-5686430;R-HSA-5685341;R-HSA-5687640;R-HSA-5693593;R-HSA-5685318;R-HSA-5685319;R-HSA-5686469;R-HSA-5684096;R-HSA-5686657;R-HSA-5685838;R-HSA-5693580;R-HSA-5684108;R-HSA-5686410;R-HSA-5684875;R-HSA-5686475;R-HSA-5693620;R-HSA-5686642;R-HSA-5687664;R-HSA-5684081;R-HSA-5686398;R-HSA-5693564;R-HSA-5…
R-HSA-1640170	Cell Cycle	175	734	0.05002385333605943	1.1102230246251565E-16	4.3298697960381105E-15	356	449	0.034639716093195494	9606	Homo sapiens	ERCC6L;ZWILCH;HJURP;CASC5;BUB1B;SMC4;CDC20;TUBB6;PTTG1;TUBB3;HIST1H2AE;HIST1H2AD;KNTC1;OIP5;NEK2;STRA13;FBXO5;GTSE1;TMPO;LIG1;HIST1H2AK;ESCO2;CDC25C;CDC25A;SGO1;SGO2;CCNE2;HIST1H2BF;HIST1H2BE;HIST1H2BG;HIST1H2BB;HIST1H2BD;HIST1H2BC;BLM;HIST1H3J;CDCA5;NCAPG;CDCA8;HMMR;PKMYT1;NCAPH;SKA1;CCNB2;CCNB1;BRIP1;DSN1;ORC6;ORC1;CEP72;CLSPN;HIST1H3B;PLK4;CDT1;UBE2C;HIST1H4L;NCAPH2;PLK1;CDC7;H2BFS;CDC6;NDC80;…		R-HSA-375302;R-HSA-156673;R-HSA-156678;R-HSA-8961678;R-HSA-69127;R-HSA-156682;R-HSA-912389;R-HSA-8961665;R-HSA-174088;R-HSA-187916;R-HSA-8961671;R-HSA-8961688;R-HSA-174097;R-HSA-912408;R-HSA-69140;R-HSA-69142;R-HSA-156699;R-HSA-69144;R-HSA-174104;R-HSA-174105;R-HSA-187934;R-HSA-174110;R-HSA-912429;R-HSA-75809;R-HSA-69152;R-HSA-380455;R-HSA-187937;R-HSA-174119;R-HSA-9018017;R-HSA-174122;R-HSA-1741…
R-HSA-69481	G2/M Checkpoints	41	154	0.010495467866148708	1.1102230246251565E-16	4.3298697960381105E-15	17	24	0.001851566116340071	9606	Homo sapiens	MCM7;MCM8;MCM10;BRCA1;EXO1;GTSE1;RFC3;RFC4;RFC2;H2AFX;HIST2H2BB;CDC25C;CDC25A;DBF4;HIST1H2BF;HIST1H2BE;MCM5;HIST1H2BG;HIST1H2BB;HIST1H2BD;HIST1H2BC;MCM2;HIST1H2BN;HIST1H2BM;BLM;HIST1H2BO;HIST1H2BJ;HIST1H2BI;HIST1H2BL;HIST1H2BK;PKMYT1;HIST2H4A;CCNB2;BRIP1;CCNB1;ORC6;CDC45;ORC1;CLSPN;HIST1H4L;CDC7;H2BFS;CDC6;HIST1H4B;CDK2;CDK1;HIST1H4H;HIST1H4C;HIST1H4D;HIST1H4E		R-HSA-75809;R-HSA-5683735;R-HSA-69891;R-HSA-6799332;R-HSA-75010;R-HSA-170055;R-HSA-8852354;R-HSA-69604;R-HSA-176101;R-HSA-176298;R-HSA-75016;R-HSA-9029987;R-HSA-176264;R-HSA-170070;R-HSA-8852337;R-HSA-8852351;R-HSA-176318
R-HSA-68886	M Phase	88	416	0.028351393716349756	1.1102230246251565E-16	4.3298697960381105E-15	55	91	0.007020521524456103	9606	Homo sapiens	ERCC6L;ZWILCH;CASC5;BUB1B;SMC4;CDC20;TUBB6;PTTG1;TUBB3;HIST1H2AE;HIST1H2AD;KNTC1;NEK2;FBXO5;TMPO;HIST1H2AK;SGO1;SGO2;HIST1H2BF;HIST1H2BE;HIST1H2BG;HIST1H2BB;HIST1H2BD;HIST1H2BC;HIST1H3J;CDCA5;NCAPG;CDCA8;NCAPH;SKA1;CCNB2;CCNB1;DSN1;CEP72;HIST1H3B;PLK4;UBE2C;HIST1H4L;NCAPH2;PLK1;H2BFS;NDC80;ZWINT;KIF18A;HIST1H4B;UBE2S;CDK1;HIST1H4H;HIST1H4C;HIST1H4D;HIST1H4E;NCAPG2;LMNB1;TUBA1C;TUBA1B;NUF2;SPDL1;H…		R-HSA-2514854;R-HSA-9648017;R-HSA-375302;R-HSA-2172194;R-HSA-156673;R-HSA-156682;R-HSA-1638803;R-HSA-2294574;R-HSA-2990882;R-HSA-2984226;R-HSA-2520883;R-HSA-2294580;R-HSA-380316;R-HSA-2468287;R-HSA-2467775;R-HSA-2294590;R-HSA-2995376;R-HSA-2172678;R-HSA-174121;R-HSA-5244669;R-HSA-2168079;R-HSA-2984220;R-HSA-2466068;R-HSA-156723;R-HSA-2429719;R-HSA-2301205;R-HSA-2172183;R-HSA-1638821;R-HSA-2245218…
R-HSA-9648025	EML4 and NUDC in mitotic spindle formation	45	121	0.00824643903768827	1.1102230246251565E-16	4.3298697960381105E-15	3	5	3.8574294090418145E-4	9606	Homo sapiens	ERCC6L;ZWILCH;CDCA8;CASC5;BUB1B;CENPA;AURKB;SKA1;CDC20;TUBA1C;TUBB6;TUBA1B;DSN1;TUBB3;NUF2;KNTC1;BUB3;SPDL1;BUB1;CENPU;PLK1;TUBB4B;NDC80;ZWINT;SGO1;CENPE;SGO2;CENPF;KIF18A;CENPI;INCENP;CENPK;CENPL;CENPM;BIRC5;CENPN;KIF2C;CENPO;DOCK2;CENPQ;SPC24;MAD2L1;SPC25		R-HSA-9648114;R-HSA-9648017;R-HSA-156682
R-HSA-69620	Cell Cycle Checkpoints	83	280	0.019082668847543106	1.1102230246251565E-16	4.3298697960381105E-15	29	56	0.004320320938126832	9606	Homo sapiens	ERCC6L;MCM7;ZWILCH;MCM8;CASC5;BUB1B;MCM10;BRCA1;CDC20;EXO1;NUF2;KNTC1;SPDL1;GTSE1;RFC3;RFC4;RFC2;H2AFX;HIST2H2BB;CDC25C;CDC25A;SGO1;CCNA2;SGO2;DBF4;CCNE2;INCENP;HIST1H2BF;BIRC5;HIST1H2BE;MCM5;KIF2C;HIST1H2BG;DOCK2;HIST1H2BB;HIST1H2BD;HIST1H2BC;MCM2;HIST1H2BN;HIST1H2BM;BLM;HIST1H2BO;HIST1H2BJ;HIST1H2BI;HIST1H2BL;HIST1H2BK;CDCA8;PKMYT1;CENPA;SKA1;AURKB;HIST2H4A;CCNB2;DSN1;BRIP1;CCNB1;ORC6;CDC45;ORC…		R-HSA-5683735;R-HSA-69891;R-HSA-6799332;R-HSA-75010;R-HSA-170055;R-HSA-8852354;R-HSA-75016;R-HSA-176264;R-HSA-170070;R-HSA-187934;R-HSA-69598;R-HSA-75809;R-HSA-69600;R-HSA-141409;R-HSA-69604;R-HSA-176101;R-HSA-176298;R-HSA-69608;R-HSA-9029987;R-HSA-141422;R-HSA-141423;R-HSA-141431;R-HSA-8852337;R-HSA-141429;R-HSA-8852351;R-HSA-69562;R-HSA-176318;R-HSA-141439;R-HSA-141437
R-HSA-2555396	Mitotic Metaphase and Anaphase	56	250	0.017038097185306345	1.1102230246251565E-16	4.3298697960381105E-15	11	33	0.0025459034099675976	9606	Homo sapiens	ERCC6L;ZWILCH;CASC5;BUB1B;LMNB1;CDC20;TUBA1C;TUBB6;TUBA1B;PTTG1;TUBB3;NUF2;KNTC1;SPDL1;FBXO5;TMPO;SGO1;SGO2;ESPL1;INCENP;BIRC5;KIF2C;DOCK2;CDCA5;CDCA8;CENPA;SKA1;AURKB;CCNB2;DSN1;CCNB1;BUB3;BUB1;CENPU;UBE2C;PLK1;TUBB4B;NDC80;ZWINT;CENPE;KIF18A;CENPF;UBE2S;CENPI;CENPK;CDK1;CENPL;CENPM;CENPN;CENPO;CENPQ;SPC24;SPC25;MAD2L1		R-HSA-163010;R-HSA-9668419;R-HSA-174144;R-HSA-9624800;R-HSA-2467798;R-HSA-2467809;R-HSA-2467811;R-HSA-174202;R-HSA-2467775;R-HSA-174121;R-HSA-2995376
R-HSA-68882	Mitotic Anaphase	55	249	0.01696994479656512	1.1102230246251565E-16	4.3298697960381105E-15	10	32	0.002468754821786761	9606	Homo sapiens	ERCC6L;ZWILCH;CASC5;BUB1B;LMNB1;CDC20;TUBA1C;TUBB6;TUBA1B;PTTG1;TUBB3;NUF2;KNTC1;SPDL1;TMPO;SGO1;SGO2;ESPL1;INCENP;BIRC5;KIF2C;DOCK2;CDCA5;CDCA8;CENPA;SKA1;AURKB;CCNB2;DSN1;CCNB1;BUB3;BUB1;CENPU;UBE2C;PLK1;TUBB4B;NDC80;ZWINT;CENPE;KIF18A;CENPF;UBE2S;CENPI;CENPK;CDK1;CENPL;CENPM;CENPN;CENPO;CENPQ;SPC24;SPC25;MAD2L1		R-HSA-9668419;R-HSA-174144;R-HSA-9624800;R-HSA-2467798;R-HSA-2467809;R-HSA-2467811;R-HSA-174202;R-HSA-2467775;R-HSA-174121;R-HSA-2995376
R-HSA-194315	Signaling by Rho GTPases	76	457	0.03114564165474	1.1102230246251565E-16	4.3298697960381105E-15	23	117	0.009026384817157847	9606	Homo sapiens	ARHGAP11A;ERCC6L;ZWILCH;KIF14;CASC5;BUB1B;CDC20;TUBA1C;TUBB6;TUBA1B;TUBB3;NUF2;HIST1H2AE;HIST1H2AD;KNTC1;SPDL1;H2AFZ;HIST1H2AK;H2AFX;HIST2H2BB;CDC25C;SGO1;SGO2;DEPDC1B;INCENP;ARHGEF3;HIST1H2BF;BIRC5;HIST1H2BE;KIF2C;HIST1H2BG;DOCK2;HIST1H2BB;SCG2;HIST1H2BD;HIST1H2BC;HIST1H2BN;HIST1H2BM;HIST1H2BO;HIST1H3J;HIST1H2BJ;HIST1H2BI;HIST1H2BL;HIST1H2BK;CDCA8;ARHGAP18;IQGAP3;CENPA;SKA1;AURKB;HIST2H4A;DSN1;A…		R-HSA-5626549;R-HSA-5666070;R-HSA-194913;R-HSA-5672304;R-HSA-5666160;R-HSA-5666129;R-HSA-194922;R-HSA-75016;R-HSA-5625849;R-HSA-5625848;R-HSA-5625784;R-HSA-5625883;R-HSA-5666169;R-HSA-5671737;R-HSA-5625797;R-HSA-5626469;R-HSA-5625796;R-HSA-5671749;R-HSA-5671970;R-HSA-5625870;R-HSA-5625774;R-HSA-5626507;R-HSA-5672329
R-HSA-195258	RHO GTPase Effectors	68	326	0.022217678729639475	1.1102230246251565E-16	4.3298697960381105E-15	21	112	0.008640641876253664	9606	Homo sapiens	ERCC6L;ZWILCH;KIF14;CASC5;BUB1B;CDC20;TUBA1C;TUBB6;TUBA1B;TUBB3;NUF2;HIST1H2AE;HIST1H2AD;KNTC1;SPDL1;H2AFZ;HIST1H2AK;H2AFX;HIST2H2BB;CDC25C;SGO1;SGO2;INCENP;HIST1H2BF;BIRC5;HIST1H2BE;KIF2C;HIST1H2BG;DOCK2;HIST1H2BB;SCG2;HIST1H2BD;HIST1H2BC;HIST1H2BN;HIST1H2BM;HIST1H2BO;HIST1H3J;HIST1H2BJ;HIST1H2BI;HIST1H2BL;HIST1H2BK;CDCA8;IQGAP3;CENPA;SKA1;AURKB;HIST2H4A;DSN1;BUB3;HIST1H3B;BUB1;CENPU;HIST1H4L;PL…		R-HSA-5626549;R-HSA-5666070;R-HSA-5672304;R-HSA-5666160;R-HSA-5666129;R-HSA-75016;R-HSA-5625849;R-HSA-5625848;R-HSA-5625784;R-HSA-5625883;R-HSA-5666169;R-HSA-5671737;R-HSA-5625797;R-HSA-5626469;R-HSA-5625796;R-HSA-5671749;R-HSA-5671970;R-HSA-5625870;R-HSA-5625774;R-HSA-5626507;R-HSA-5672329
R-HSA-5663220	RHO GTPases Activate Formins	46	149	0.010154705922442582	1.1102230246251565E-16	4.3298697960381105E-15	4	27	0.00208301188088258	9606	Homo sapiens	ERCC6L;ZWILCH;CDCA8;CASC5;BUB1B;CENPA;AURKB;SKA1;CDC20;TUBA1C;TUBB6;TUBA1B;DSN1;TUBB3;NUF2;KNTC1;BUB3;SPDL1;BUB1;CENPU;PLK1;TUBB4B;NDC80;ZWINT;SGO1;CENPE;SGO2;CENPF;KIF18A;DIAPH3;CENPI;INCENP;CENPK;CENPL;CENPM;BIRC5;CENPN;KIF2C;CENPO;DOCK2;CENPQ;SPC24;MAD2L1;SPC25		R-HSA-5666070;R-HSA-5666160;R-HSA-5666129;R-HSA-5666169
R-HSA-912446	Meiotic recombination	25	58	0.003952838546991072	2.220446049250313E-16	7.993605777301127E-15	5	9	6.943372936275266E-4	9606	Homo sapiens	HIST1H2BN;HIST1H2BM;BLM;HIST1H2BO;HIST1H3J;HIST1H2BJ;HIST1H2BI;HIST1H2BL;HIST1H2BK;BRCA1;BRCA2;HIST2H4A;PSMC3IP;HIST1H2AE;HIST1H2AD;HIST1H3B;H2AFZ;HIST1H4L;HIST1H2AK;H2AFX;HIST2H2BB;MND1;H2BFS;HIST1H4B;RAD51;DMC1;CDK2;HIST1H2BF;HIST1H4H;HIST1H2BE;HIST1H2BG;HIST1H4C;HIST1H2BB;HIST1H4D;HIST1H4E;HIST1H2BD;HIST1H2BC		R-HSA-912429;R-HSA-912458;R-HSA-912503;R-HSA-912496;R-HSA-1214188
R-HSA-69205	G1/S-Specific Transcription	22	43	0.0029305527158726913	3.3306690738754696E-16	1.1324274851176597E-14	28	28	0.002160160469063416	9606	Homo sapiens	CDT1;RRM2;CDC6;LIN9;TYMS;CDC25A;RBL1;CDC45;ORC1;E2F1;CDK1;TK1;FBXO5		R-HSA-8961934;R-HSA-8961678;R-HSA-8961920;R-HSA-8961665;R-HSA-8962050;R-HSA-8961671;R-HSA-8961863;R-HSA-8961991;R-HSA-8961688;R-HSA-8961946;R-HSA-8961874;R-HSA-8961619;R-HSA-8961620;R-HSA-8961961;R-HSA-8961632;R-HSA-8961888;R-HSA-8961952;R-HSA-8961699;R-HSA-8961636;R-HSA-8961895;R-HSA-8961915;R-HSA-8961982;R-HSA-8961840;R-HSA-8961651;R-HSA-8961907;R-HSA-8961972;R-HSA-8961846;R-HSA-8962039
R-HSA-5693532	DNA Double-Strand Break Repair	39	167	0.011381448919784638	5.551115123125783E-16	1.8318679906315083E-14	77	107	0.008254898935349484	9606	Homo sapiens	HIST1H2BN;HIST1H2BM;BLM;FEN1;HIST1H2BO;HIST1H2BJ;HIST1H2BI;HIST1H2BL;HIST1H2BK;BRCA1;BRCA2;HIST2H4A;RAD51AP1;BRIP1;EME1;EXO1;POLD1;CLSPN;KPNA2;GEN1;POLQ;RFC3;RFC4;RFC2;HIST1H4L;XRCC2;XRCC3;H2AFX;EYA4;HIST2H2BB;H2BFS;CCNA2;HIST1H4B;RAD51;POLE2;CDK2;HIST1H2BF;TIMELESS;CDK1;HIST1H4H;HIST1H2BE;HIST1H2BG;HIST1H4C;HIST1H2BB;HIST1H4D;HIST1H4E;HIST1H2BD;HIST1H2BC		R-HSA-69891;R-HSA-5684052;R-HSA-5686483;R-HSA-5685341;R-HSA-5683930;R-HSA-5687640;R-HSA-5683801;R-HSA-5685318;R-HSA-5685319;R-HSA-5682629;R-HSA-5686469;R-HSA-5685838;R-HSA-5683405;R-HSA-5686475;R-HSA-5686900;R-HSA-5686642;R-HSA-5687664;R-HSA-5684081;R-HSA-5693566;R-HSA-5686398;R-HSA-5683967;R-HSA-5683964;R-HSA-5693564;R-HSA-5685242;R-HSA-5693561;R-HSA-5693542;R-HSA-5684071;R-HSA-5687653;R-HSA-569…
R-HSA-2299718	Condensation of Prophase Chromosomes	23	55	0.0037483813807673958	5.218048215738236E-15	1.6697754290362354E-13	10	10	7.714858818083629E-4	9606	Homo sapiens	HIST1H2BN;HIST1H2BM;HIST1H2BO;HIST1H3J;HIST1H2BJ;HIST1H2BI;HIST1H2BL;HIST1H2BK;NCAPG2;SMC4;HIST2H4A;CCNB1;HIST1H2AE;HIST1H2AD;HIST1H3B;H2AFZ;HIST1H4L;HIST1H2AK;NCAPH2;PLK1;H2AFX;HIST2H2BB;H2BFS;HIST1H4B;HIST1H2BF;CDK1;HIST1H4H;HIST1H2BE;HIST1H2BG;HIST1H4C;HIST1H2BB;HIST1H4D;HIST1H4E;HIST1H2BD;HIST1H2BC		R-HSA-2245218;R-HSA-2429719;R-HSA-2288097;R-HSA-2301205;R-HSA-2294580;R-HSA-2172678;R-HSA-2294600;R-HSA-2172666;R-HSA-2294574;R-HSA-2294590
R-HSA-157579	Telomere Maintenance	31	111	0.0075649151502760175	5.440092820663267E-15	1.6864287744056128E-13	31	34	0.002623051998148434	9606	Homo sapiens	HIST1H2BN;HIST1H2BM;BLM;FEN1;HIST1H2BO;HIST1H2BJ;HIST1H2BI;PRIM1;HIST1H2BL;HIST1H2BK;CHTF18;HIST2H4A;POLD1;HIST1H2AE;RAD54L;HIST1H2AD;RFC3;RFC4;LIG1;H2AFZ;RFC2;HIST1H4L;HIST1H2AK;H2AFX;HIST2H2BB;H2BFS;CCNA2;POLA2;HIST1H4B;CDK2;HIST1H2BF;CDK1;HIST1H4H;HIST1H2BE;HIST1H2BG;HIST1H4C;HIST1H2BB;HIST1H4D;HIST1H4E;HIST1H2BD;WRAP53;HIST1H2BC		R-HSA-9670101;R-HSA-181450;R-HSA-164616;R-HSA-164617;R-HSA-164620;R-HSA-163090;R-HSA-9670149;R-HSA-174427;R-HSA-163099;R-HSA-163096;R-HSA-174425;R-HSA-174438;R-HSA-174439;R-HSA-9668597;R-HSA-9686521;R-HSA-174441;R-HSA-174446;R-HSA-174447;R-HSA-174444;R-HSA-174445;R-HSA-9670114;R-HSA-174451;R-HSA-174448;R-HSA-163120;R-HSA-9668902;R-HSA-174452;R-HSA-174456;R-HSA-9668904;R-HSA-176702;R-HSA-176700;R-…
R-HSA-1538133	G0 and Early G1	19	38	0.0025897907721665644	5.573319583618286E-14	1.6719958750854857E-12	26	27	0.00208301188088258	9606	Homo sapiens	TOP2A;CCNA2;RBL1;CCNE2;CDK2;E2F1;CDK1;MYBL2;CDC6;LIN9;CDC25A		R-HSA-1362261;R-HSA-8964492;R-HSA-1227671;R-HSA-8961934;R-HSA-8961665;R-HSA-8964482;R-HSA-1362270;R-HSA-8964550;R-HSA-8964561;R-HSA-8964498;R-HSA-8961619;R-HSA-8964567;R-HSA-8964588;R-HSA-8964525;R-HSA-1363314;R-HSA-8978926;R-HSA-8964513;R-HSA-8964580;R-HSA-1363303;R-HSA-8964475;R-HSA-8964465;R-HSA-8964531;R-HSA-188345;R-HSA-1363311;R-HSA-1363306;R-HSA-8964471
R-HSA-176187	Activation of ATR in response to replication stress	19	39	0.00265794316090779	8.748557434046234E-14	2.5370816558734077E-12	6	9	6.943372936275266E-4	9606	Homo sapiens	RFC3;RFC4;MCM7;RFC2;MCM8;MCM10;CDC7;CDC6;CDC25C;CDC25A;ORC6;CDC45;DBF4;ORC1;CDK2;MCM5;CLSPN;MCM2		R-HSA-75010;R-HSA-69604;R-HSA-176101;R-HSA-176298;R-HSA-176264;R-HSA-176318
R-HSA-1500620	Meiosis	27	92	0.006270019764192735	9.880984919163893E-14	2.667865928174251E-12	11	15	0.0011572288227125443	9606	Homo sapiens	HIST1H2BN;HIST1H2BM;BLM;HIST1H2BO;SYCP2;HIST1H3J;HIST1H2BJ;HIST1H2BI;HIST1H2BL;HIST1H2BK;BRCA1;BRCA2;LMNB1;HIST2H4A;PSMC3IP;HIST1H2AE;HIST1H2AD;HIST1H3B;H2AFZ;HIST1H4L;HIST1H2AK;H2AFX;HIST2H2BB;MND1;H2BFS;HIST1H4B;RAD51;DMC1;CDK2;HIST1H2BF;HIST1H4H;HIST1H2BE;HIST1H2BG;HIST1H4C;HIST1H2BB;HIST1H4D;HIST1H4E;HIST1H2BD;HIST1H2BC		R-HSA-912429;R-HSA-912505;R-HSA-912408;R-HSA-912458;R-HSA-912389;R-HSA-912503;R-HSA-912470;R-HSA-912496;R-HSA-912467;R-HSA-1214188;R-HSA-912450
R-HSA-69306	DNA Replication	33	142	0.009677639201254005	1.1035616864774056E-13	2.8692603848412546E-12	43	47	0.0036259836444993056	9606	Homo sapiens	FEN1;MCM7;MCM8;PRIM1;MCM10;ORC6;CDC45;ORC1;POLD1;E2F1;GINS1;CDT1;GINS2;RFC3;RFC4;LIG1;RFC2;UBE2C;GINS3;GINS4;CDC7;CDC6;CCNA2;POLA2;DBF4;CCNE2;UBE2S;POLE2;CDK2;CDK1;MCM5;MCM2		R-HSA-68611;R-HSA-68615;R-HSA-69063;R-HSA-69127;R-HSA-69005;R-HSA-68940;R-HSA-69068;R-HSA-176973;R-HSA-69006;R-HSA-68944;R-HSA-68688;R-HSA-68947;R-HSA-68946;R-HSA-69074;R-HSA-68948;R-HSA-69140;R-HSA-69015;R-HSA-69142;R-HSA-68950;R-HSA-69144;R-HSA-69016;R-HSA-69019;R-HSA-68826;R-HSA-68954;R-HSA-68637;R-HSA-68960;R-HSA-69152;R-HSA-68712;R-HSA-176942;R-HSA-68849;R-HSA-68913;R-HSA-69299;R-HSA-68914;R…
R-HSA-9616222	Transcriptional regulation of granulopoiesis	24	71	0.004838819600627002	1.2378986724570495E-13	3.094746681142624E-12	20	27	0.00208301188088258	9606	Homo sapiens	HIST1H2BN;CEBPA;HIST1H2BM;HIST1H2BO;HIST1H3J;HIST1H2BJ;HIST1H2BI;HIST1H2BL;HIST1H2BK;HIST2H4A;E2F1;HIST1H2AE;HIST1H2AD;HIST1H3B;IL6R;H2AFZ;HIST1H4L;HIST1H2AK;H2AFX;HIST2H2BB;H2BFS;HIST1H4B;CDK2;HIST1H2BF;HIST1H4H;HIST1H2BE;HIST1H2BG;HIST1H4C;HIST1H2BB;HIST1H4D;HIST1H4E;HIST1H2BD;HIST1H2BC		R-HSA-9622386;R-HSA-9616243;R-HSA-9624112;R-HSA-9616241;R-HSA-9618582;R-HSA-9616214;R-HSA-9617207;R-HSA-8865505;R-HSA-9618586;R-HSA-9622363;R-HSA-9624120;R-HSA-9622367;R-HSA-9617087;R-HSA-9634430;R-HSA-9624668;R-HSA-9634429;R-HSA-9634433;R-HSA-9634442;R-HSA-9634446;R-HSA-9634445
R-HSA-2559586	DNA Damage/Telomere Stress Induced Senescence	24	71	0.004838819600627002	1.2378986724570495E-13	3.094746681142624E-12	4	18	0.0013886745872550533	9606	Homo sapiens	HIST1H2BN;HIST1H2BM;HIST1H2BO;HIST1H2BJ;HIST1H2BI;HIST1H2BL;HIST1H2BK;LMNB1;HIST2H4A;HIST1H2AE;HIST1H2AD;HIST1H1E;HIST1H1A;HIST1H1B;HIST1H1C;H2AFZ;HIST1H4L;HIST1H2AK;H2AFX;HIST2H2BB;H2BFS;CCNA2;HIST1H4B;CCNE2;CDK2;HIST1H2BF;HIST1H4H;HIST1H2BE;HIST1H2BG;HIST1H4C;HIST1H2BB;HIST1H4D;HIST1H4E;HIST1H2BD;HIST1H2BC		R-HSA-3785711;R-HSA-69562;R-HSA-4647594;R-HSA-187934
R-HSA-5334118	DNA methylation	18	36	0.0024534859946841138	2.5557334026871104E-13	6.133760166449065E-12	7	7	5.40040117265854E-4	9606	Homo sapiens	HIST1H2BN;HIST1H2BM;HIST1H2BO;HIST1H3J;HIST1H2BJ;UHRF1;HIST1H2BI;HIST1H2BL;HIST1H2BK;HIST2H4A;HIST1H2AE;HIST1H2AD;HIST1H3B;H2AFZ;HIST1H4L;HIST1H2AK;H2AFX;HIST2H2BB;H2BFS;HIST1H4B;HIST1H2BF;HIST1H4H;HIST1H2BE;HIST1H2BG;HIST1H4C;HIST1H2BB;HIST1H4D;HIST1H4E;HIST1H2BD;HIST1H2BC		R-HSA-5334097;R-HSA-5334160;R-HSA-5334099;R-HSA-5334179;R-HSA-5334164;R-HSA-5334151;R-HSA-5334152
R-HSA-69190	DNA strand elongation	18	38	0.0025897907721665644	6.212808045802376E-13	1.4289458505345465E-11	15	15	0.0011572288227125443	9606	Homo sapiens	GINS1;GINS2;FEN1;RFC3;RFC4;MCM7;LIG1;RFC2;MCM8;PRIM1;GINS3;GINS4;POLA2;CDC45;POLD1;MCM5;MCM2		R-HSA-69152;R-HSA-69063;R-HSA-69127;R-HSA-176942;R-HSA-69068;R-HSA-69074;R-HSA-69173;R-HSA-69140;R-HSA-169461;R-HSA-69142;R-HSA-69144;R-HSA-69053;R-HSA-69116;R-HSA-176956;R-HSA-169468
R-HSA-73894	DNA Repair	53	368	0.02508007905677094	8.707479182135103E-13	1.9156454200697226E-11	160	328	0.025304736923314305	9606	Homo sapiens	DCLRE1B;FEN1;BRCA1;BRCA2;GMPPB;EME1;EXO1;HIST1H2AE;HIST1H2AD;STRA13;KPNA2;GEN1;RFC3;RFC4;LIG1;H2AFZ;RFC2;HIST1H2AK;H2AFX;HIST2H2BB;CCNA2;NEIL3;FANCD2;HIST1H2BF;TIMELESS;HIST1H2BE;HIST1H2BG;HIST1H2BB;DTL;HIST1H2BD;HIST1H2BC;HIST1H2BN;HIST1H2BM;BLM;HIST1H2BO;HIST1H2BJ;HIST1H2BI;HIST1H2BL;HIST1H2BK;RAD51AP1;HIST2H4A;BRIP1;POLD1;CLSPN;FANCI;POLQ;HIST1H4L;XRCC2;XRCC3;EYA4;FANCA;FANCB;H2BFS;RAD51;HIST1…		R-HSA-6785126;R-HSA-69891;R-HSA-5684052;R-HSA-5655892;R-HSA-5656148;R-HSA-5653840;R-HSA-5651792;R-HSA-5656158;R-HSA-5685341;R-HSA-5651805;R-HSA-6786155;R-HSA-5687640;R-HSA-5683801;R-HSA-9635996;R-HSA-5685318;R-HSA-5651782;R-HSA-6786166;R-HSA-5685319;R-HSA-5685838;R-HSA-5653838;R-HSA-110363;R-HSA-5651789;R-HSA-6786171;R-HSA-110364;R-HSA-110368;R-HSA-5686900;R-HSA-110371;R-HSA-5690997;R-HSA-5686642…
R-HSA-73728	RNA Polymerase I Promoter Opening	17	34	0.002317181217201663	1.1718404024918527E-12	2.578048885482076E-11	1	2	1.5429717636167257E-4	9606	Homo sapiens	HIST1H2BN;HIST1H2BM;HIST1H2BO;HIST1H3J;HIST1H2BJ;HIST1H2BI;HIST1H2BL;HIST1H2BK;HIST2H4A;HIST1H2AE;HIST1H2AD;HIST1H3B;H2AFZ;HIST1H4L;HIST1H2AK;H2AFX;HIST2H2BB;H2BFS;HIST1H4B;HIST1H2BF;HIST1H4H;HIST1H2BE;HIST1H2BG;HIST1H4C;HIST1H2BB;HIST1H4D;HIST1H4E;HIST1H2BD;HIST1H2BC		R-HSA-73718
R-HSA-69473	G2/M DNA damage checkpoint	24	81	0.005520343488039256	1.9076962232134065E-12	4.0061620687481536E-11	7	12	9.257830581700355E-4	9606	Homo sapiens	HIST1H2BN;HIST1H2BM;BLM;HIST1H2BO;HIST1H2BJ;HIST1H2BI;HIST1H2BL;HIST1H2BK;BRCA1;HIST2H4A;BRIP1;CCNB1;EXO1;RFC3;RFC4;RFC2;HIST1H4L;H2AFX;HIST2H2BB;H2BFS;CDC25C;HIST1H4B;HIST1H2BF;CDK1;HIST1H4H;HIST1H2BE;HIST1H2BG;HIST1H4C;HIST1H2BB;HIST1H4D;HIST1H4E;HIST1H2BD;HIST1H2BC		R-HSA-75809;R-HSA-5683735;R-HSA-69891;R-HSA-6799332;R-HSA-170070;R-HSA-75016;R-HSA-9029987
R-HSA-5693607	Processing of DNA double-strand break ends	25	90	0.006133714986710284	2.6086910409617303E-12	5.478251186019634E-11	14	17	0.001311525999074217	9606	Homo sapiens	HIST1H2BN;HIST1H2BM;BLM;HIST1H2BO;HIST1H2BJ;HIST1H2BI;HIST1H2BL;HIST1H2BK;BRCA1;HIST2H4A;BRIP1;EXO1;CLSPN;RFC3;RFC4;RFC2;HIST1H4L;H2AFX;HIST2H2BB;H2BFS;CCNA2;HIST1H4B;CDK2;HIST1H2BF;TIMELESS;CDK1;HIST1H4H;HIST1H2BE;HIST1H2BG;HIST1H4C;HIST1H2BB;HIST1H4D;HIST1H4E;HIST1H2BD;HIST1H2BC		R-HSA-5684887;R-HSA-5684052;R-HSA-5684882;R-HSA-5685011;R-HSA-5684081;R-HSA-5693542;R-HSA-5684071;R-HSA-5685156;R-HSA-5684096;R-HSA-5685985;R-HSA-5684108;R-HSA-5685994;R-HSA-5684875;R-HSA-5693608
R-HSA-69242	S Phase	35	180	0.012267429973420568	2.8740343438471427E-12	5.7480686876942855E-11	46	54	0.00416602376176516	9606	Homo sapiens	FEN1;MCM7;MCM8;CDCA5;PRIM1;LIN9;CKS1B;ORC6;CDC45;ORC1;POLD1;E2F1;GINS1;CDT1;GINS2;RFC3;RFC4;LIG1;RFC2;UBE2C;GINS3;GINS4;CDC6;ESCO2;CDC25A;CCNA2;POLA2;CCNE2;UBE2S;POLE2;CDK2;CDK1;MCM5;MCM2		R-HSA-187520;R-HSA-174273;R-HSA-69063;R-HSA-69127;R-HSA-69005;R-HSA-69068;R-HSA-187916;R-HSA-69006;R-HSA-68944;R-HSA-68947;R-HSA-68946;R-HSA-69074;R-HSA-68948;R-HSA-69140;R-HSA-69015;R-HSA-174164;R-HSA-69142;R-HSA-68950;R-HSA-69144;R-HSA-8848414;R-HSA-69016;R-HSA-2473151;R-HSA-69019;R-HSA-187545;R-HSA-187934;R-HSA-174110;R-HSA-69152;R-HSA-187552;R-HSA-2468039;R-HSA-174054;R-HSA-2473152;R-HSA-1769…
R-HSA-453274	Mitotic G2-G2/M phases	38	214	0.01458461119062223	4.714451051768265E-12	9.42890210353653E-11	70	80	0.006171887054466903	9606	Homo sapiens	HMMR;LIN9;PKMYT1;AURKB;AURKA;CCNB2;TUBA1C;TUBB6;CCNB1;TUBA1B;HAUS8;TUBB3;E2F1;CEP72;NEK2;MYBL2;GTSE1;PLK4;TUBB;CEP152;PLK1;HAUS5;TUBB4B;CDC25C;CDC25A;CCNA2;TPX2;CENPF;CENPJ;CDK2;CDK1		R-HSA-380294;R-HSA-3002798;R-HSA-156678;R-HSA-8852354;R-HSA-170116;R-HSA-380303;R-HSA-170126;R-HSA-8852362;R-HSA-170131;R-HSA-380311;R-HSA-3002811;R-HSA-156699;R-HSA-8853405;R-HSA-8854044;R-HSA-8854041;R-HSA-380455;R-HSA-187937;R-HSA-170149;R-HSA-3000327;R-HSA-170153;R-HSA-8853419;R-HSA-170158;R-HSA-170159;R-HSA-170156;R-HSA-8853429;R-HSA-170161;R-HSA-4086410;R-HSA-187959;R-HSA-170044;R-HSA-88522…
R-HSA-212300	PRC2 methylates histones and DNA	18	44	0.002998705104613917	6.7382766033574626E-12	1.280272554637918E-10	4	4	3.0859435272334514E-4	9606	Homo sapiens	HIST1H2BN;HIST1H2BM;HIST1H2BO;HIST1H3J;HIST1H2BJ;HIST1H2BI;HIST1H2BL;HIST1H2BK;HIST2H4A;HIST1H2AE;HIST1H2AD;HIST1H3B;H2AFZ;HIST1H4L;HIST1H2AK;H2AFX;HIST2H2BB;H2BFS;HIST1H4B;HIST1H2BF;HIST1H4H;HIST1H2BE;HIST1H2BG;HIST1H4C;HIST1H2BB;HIST1H4D;HIST1H4E;HIST1H2BD;HIST1H2BC;EZH2		R-HSA-212263;R-HSA-212222;R-HSA-212269;R-HSA-212252
R-HSA-156711	Polo-like kinase mediated events	14	23	0.0015675049410481838	8.908429549592256E-12	1.6926016144225287E-10	15	15	0.0011572288227125443	9606	Homo sapiens	CCNB2;CCNB1;CENPF;PLK1;MYBL2;LIN9;CDC25C;PKMYT1;CDC25A		R-HSA-162657;R-HSA-156678;R-HSA-4088152;R-HSA-4088441;R-HSA-4088439;R-HSA-4088309;R-HSA-4088306;R-HSA-4088307;R-HSA-4088305;R-HSA-4088298;R-HSA-4088299;R-HSA-4088134;R-HSA-156699;R-HSA-4088130;R-HSA-4088162
R-HSA-427359	SIRT1 negatively regulates rRNA expression	18	45	0.003066857493355142	9.677703083355027E-12	1.7578738464862909E-10	3	5	3.8574294090418145E-4	9606	Homo sapiens	HIST1H2BN;HIST1H2BM;HIST1H2BO;HIST1H3J;HIST1H2BJ;HIST1H2BI;HIST1H2BL;SUV39H1;HIST1H2BK;HIST2H4A;HIST1H2AE;HIST1H2AD;HIST1H3B;H2AFZ;HIST1H4L;HIST1H2AK;H2AFX;HIST2H2BB;H2BFS;HIST1H4B;HIST1H2BF;HIST1H4H;HIST1H2BE;HIST1H2BG;HIST1H4C;HIST1H2BB;HIST1H4D;HIST1H4E;HIST1H2BD;HIST1H2BC		R-HSA-427527;R-HSA-427514;R-HSA-427528
R-HSA-110330	Recognition and association of DNA glycosylase with site containing an affected purine	17	39	0.00265794316090779	9.765965813812727E-12	1.7578738464862909E-10	4	10	7.714858818083629E-4	9606	Homo sapiens	HIST1H2BN;HIST1H2BM;HIST1H2BO;HIST1H2BJ;HIST1H2BI;HIST1H2BL;HIST1H2BK;HIST2H4A;HIST1H2AE;HIST1H2AD;H2AFZ;HIST1H4L;HIST1H2AK;H2AFX;HIST2H2BB;H2BFS;NEIL3;HIST1H4B;HIST1H2BF;HIST1H4H;HIST1H2BE;HIST1H2BG;HIST1H4C;HIST1H2BB;HIST1H4D;HIST1H4E;HIST1H2BD;HIST1H2BC		R-HSA-9629365;R-HSA-9629195;R-HSA-9629358;R-HSA-9629373
R-HSA-1474165	Reproduction	28	123	0.008382743815170722	1.2993273124095595E-11	2.338789162337207E-10	12	24	0.001851566116340071	9606	Homo sapiens	HIST1H2BN;HIST1H2BM;BLM;HIST1H2BO;SYCP2;HIST1H3J;HIST1H2BJ;HIST1H2BI;HIST1H2BL;HIST1H2BK;BRCA1;BRCA2;LMNB1;HIST2H4A;PSMC3IP;HIST1H2AE;HIST1H2AD;HIST1H3B;OVGP1;H2AFZ;HIST1H4L;HIST1H2AK;H2AFX;HIST2H2BB;MND1;H2BFS;HIST1H4B;RAD51;DMC1;CDK2;HIST1H2BF;HIST1H4H;HIST1H2BE;HIST1H2BG;HIST1H4C;HIST1H2BB;HIST1H4D;HIST1H4E;HIST1H2BD;HIST1H2BC		R-HSA-912429;R-HSA-912505;R-HSA-912408;R-HSA-912458;R-HSA-912389;R-HSA-1297338;R-HSA-912503;R-HSA-912470;R-HSA-912496;R-HSA-912467;R-HSA-1214188;R-HSA-912450
R-HSA-171306	Packaging Of Telomere Ends	16	34	0.002317181217201663	1.302924435009345E-11	2.345263983016821E-10	2	2	1.5429717636167257E-4	9606	Homo sapiens	HIST1H2BN;HIST1H2BM;HIST1H2BO;HIST1H2BJ;HIST1H2BI;HIST1H2BL;HIST1H2BK;HIST2H4A;HIST1H2AE;HIST1H2AD;H2AFZ;HIST1H4L;HIST1H2AK;H2AFX;HIST2H2BB;H2BFS;HIST1H4B;HIST1H2BF;HIST1H4H;HIST1H2BE;HIST1H2BG;HIST1H4C;HIST1H2BB;HIST1H4D;HIST1H4E;HIST1H2BD;HIST1H2BC		R-HSA-181450;R-HSA-176700
R-HSA-73884	Base Excision Repair	25	99	0.006747086485381313	1.923605719156285E-11	3.2701297225656845E-10	28	105	0.00810060175898781	9606	Homo sapiens	HIST1H2BN;HIST1H2BM;FEN1;HIST1H2BO;HIST1H2BJ;HIST1H2BI;HIST1H2BL;HIST1H2BK;HIST2H4A;POLD1;HIST1H2AE;HIST1H2AD;RFC3;RFC4;LIG1;H2AFZ;RFC2;HIST1H4L;HIST1H2AK;H2AFX;HIST2H2BB;H2BFS;NEIL3;HIST1H4B;POLE2;HIST1H2BF;HIST1H4H;HIST1H2BE;HIST1H2BG;HIST1H4C;HIST1H2BB;HIST1H4D;HIST1H4E;HIST1H2BD;HIST1H2BC		R-HSA-5651792;R-HSA-5649873;R-HSA-5651805;R-HSA-9629470;R-HSA-5651739;R-HSA-5649883;R-HSA-9635996;R-HSA-5651782;R-HSA-9629195;R-HSA-110363;R-HSA-5651789;R-HSA-5651723;R-HSA-110364;R-HSA-110368;R-HSA-110371;R-HSA-9629492;R-HSA-9629365;R-HSA-9629499;R-HSA-9629497;R-HSA-9629369;R-HSA-5651773;R-HSA-9629372;R-HSA-9629373;R-HSA-9629216;R-HSA-5651809;R-HSA-9629483;R-HSA-9636008;R-HSA-9629358
R-HSA-68962	Activation of the pre-replicative complex	16	36	0.0024534859946841138	2.98768787487802E-11	4.849738388656988E-10	9	9	6.943372936275266E-4	9606	Homo sapiens	CDT1;MCM7;MCM8;PRIM1;MCM10;CDC7;CDC6;POLA2;ORC6;CDC45;DBF4;ORC1;POLE2;CDK2;MCM5;MCM2		R-HSA-68960;R-HSA-69299;R-HSA-68914;R-HSA-68917;R-HSA-68916;R-HSA-68919;R-HSA-68918;R-HSA-68954;R-HSA-68940
R-HSA-110328	Recognition and association of DNA glycosylase with site containing an affected pyrimidine	17	42	0.0028624003271314658	3.0310864929106174E-11	4.849738388656988E-10	2	21	0.001620120351797562	9606	Homo sapiens	HIST1H2BN;HIST1H2BM;HIST1H2BO;HIST1H2BJ;HIST1H2BI;HIST1H2BL;HIST1H2BK;HIST2H4A;HIST1H2AE;HIST1H2AD;H2AFZ;HIST1H4L;HIST1H2AK;H2AFX;HIST2H2BB;H2BFS;NEIL3;HIST1H4B;HIST1H2BF;HIST1H4H;HIST1H2BE;HIST1H2BG;HIST1H4C;HIST1H2BB;HIST1H4D;HIST1H4E;HIST1H2BD;HIST1H2BC		R-HSA-9629369;R-HSA-9629372
R-HSA-69275	G2/M Transition	36	212	0.01444830641313978	5.816636061695135E-11	9.306617698712216E-10	68	78	0.00601758987810523	9606	Homo sapiens	HMMR;LIN9;PKMYT1;AURKB;AURKA;CCNB2;TUBA1C;TUBB6;CCNB1;TUBA1B;HAUS8;TUBB3;CEP72;NEK2;MYBL2;GTSE1;PLK4;TUBB;CEP152;PLK1;HAUS5;TUBB4B;CDC25C;CDC25A;CCNA2;TPX2;CENPF;CENPJ;CDK2;CDK1		R-HSA-380294;R-HSA-3002798;R-HSA-156678;R-HSA-8852354;R-HSA-170116;R-HSA-380303;R-HSA-170126;R-HSA-8852362;R-HSA-170131;R-HSA-380311;R-HSA-3002811;R-HSA-156699;R-HSA-8853405;R-HSA-8854044;R-HSA-8854041;R-HSA-380455;R-HSA-170149;R-HSA-3000327;R-HSA-170153;R-HSA-8853419;R-HSA-170158;R-HSA-170159;R-HSA-170156;R-HSA-8853429;R-HSA-170161;R-HSA-4086410;R-HSA-170044;R-HSA-8852280;R-HSA-8853444;R-HSA-170…
R-HSA-69239	Synthesis of DNA	28	133	0.009064267702582975	7.55755458214935E-11	1.1336331873224026E-9	26	26	0.0020058632927017436	9606	Homo sapiens	FEN1;MCM7;MCM8;PRIM1;ORC6;CDC45;ORC1;POLD1;GINS1;CDT1;GINS2;RFC3;RFC4;LIG1;RFC2;UBE2C;GINS3;GINS4;CDC6;CCNA2;POLA2;CCNE2;UBE2S;POLE2;CDK2;CDK1;MCM5;MCM2		R-HSA-69063;R-HSA-69127;R-HSA-69005;R-HSA-69068;R-HSA-69006;R-HSA-68944;R-HSA-68947;R-HSA-68946;R-HSA-69074;R-HSA-68948;R-HSA-69140;R-HSA-69015;R-HSA-69142;R-HSA-68950;R-HSA-69144;R-HSA-69016;R-HSA-69019;R-HSA-69152;R-HSA-176942;R-HSA-68913;R-HSA-69173;R-HSA-169461;R-HSA-69053;R-HSA-69116;R-HSA-176956;R-HSA-169468
R-HSA-110331	Cleavage of the damaged purine	17	45	0.003066857493355142	8.624534419965357E-11	1.2936801629948036E-9	4	9	6.943372936275266E-4	9606	Homo sapiens	HIST1H2BN;HIST1H2BM;HIST1H2BO;HIST1H2BJ;HIST1H2BI;HIST1H2BL;HIST1H2BK;HIST2H4A;HIST1H2AE;HIST1H2AD;H2AFZ;HIST1H4L;HIST1H2AK;H2AFX;HIST2H2BB;H2BFS;NEIL3;HIST1H4B;HIST1H2BF;HIST1H4H;HIST1H2BE;HIST1H2BG;HIST1H4C;HIST1H2BB;HIST1H4D;HIST1H4E;HIST1H2BD;HIST1H2BC		R-HSA-9629216;R-HSA-9629492;R-HSA-9629483;R-HSA-9629470
R-HSA-73927	Depurination	17	46	0.0031350098820963675	1.2011491801189322E-10	1.8017237701783984E-9	8	19	0.0014658231754358896	9606	Homo sapiens	HIST1H2BN;HIST1H2BM;HIST1H2BO;HIST1H2BJ;HIST1H2BI;HIST1H2BL;HIST1H2BK;HIST2H4A;HIST1H2AE;HIST1H2AD;H2AFZ;HIST1H4L;HIST1H2AK;H2AFX;HIST2H2BB;H2BFS;NEIL3;HIST1H4B;HIST1H2BF;HIST1H4H;HIST1H2BE;HIST1H2BG;HIST1H4C;HIST1H2BB;HIST1H4D;HIST1H4E;HIST1H2BD;HIST1H2BC		R-HSA-9629216;R-HSA-9629492;R-HSA-9629365;R-HSA-9629483;R-HSA-9629195;R-HSA-9629470;R-HSA-9629358;R-HSA-9629373
R-HSA-983189	Kinesins	20	68	0.004634362434403326	1.499231849777516E-10	2.248847774666274E-9	10	14	0.001080080234531708	9606	Homo sapiens	KIF23;KIF22;KIF11;TUBB4B;KIF15;TUBA1C;CENPE;TUBB6;TUBA1B;KIF18A;KIF18B;RACGAP1;KIFC1;TUBB3;KIF4A;KIF2C;KIF20B		R-HSA-984671;R-HSA-990478;R-HSA-984606;R-HSA-983259;R-HSA-990489;R-HSA-984648;R-HSA-984821;R-HSA-983266;R-HSA-984689;R-HSA-984609
R-HSA-1221632	Meiotic synapsis	19	62	0.004225448101955974	2.1993129539765732E-10	3.0790381355672025E-9	6	6	4.6289152908501776E-4	9606	Homo sapiens	HIST1H2BN;HIST1H2BM;HIST1H2BO;SYCP2;HIST1H2BJ;HIST1H2BI;HIST1H2BL;HIST1H2BK;BRCA1;LMNB1;HIST2H4A;HIST1H2AE;HIST1H2AD;H2AFZ;HIST1H4L;HIST1H2AK;H2AFX;HIST2H2BB;H2BFS;HIST1H4B;HIST1H2BF;HIST1H4H;HIST1H2BE;HIST1H2BG;HIST1H4C;HIST1H2BB;HIST1H4D;HIST1H4E;HIST1H2BD;HIST1H2BC		R-HSA-912505;R-HSA-912408;R-HSA-912389;R-HSA-912470;R-HSA-912467;R-HSA-912450
R-HSA-9670095	Inhibition of DNA recombination at telomere	17	48	0.003271314659578818	2.275106769644708E-10	3.1851494775025913E-9	4	4	3.0859435272334514E-4	9606	Homo sapiens	HIST1H2BN;HIST1H2BM;HIST1H2BO;HIST1H2BJ;HIST1H2BI;HIST1H2BL;HIST1H2BK;HIST2H4A;HIST1H2AE;RAD54L;HIST1H2AD;H2AFZ;HIST1H4L;HIST1H2AK;H2AFX;HIST2H2BB;H2BFS;HIST1H4B;HIST1H2BF;HIST1H4H;HIST1H2BE;HIST1H2BG;HIST1H4C;HIST1H2BB;HIST1H4D;HIST1H4E;HIST1H2BD;HIST1H2BC		R-HSA-9670114;R-HSA-9670149;R-HSA-9670101;R-HSA-9007926
R-HSA-427389	ERCC6 (CSB) and EHMT2 (G9a) positively regulate rRNA expression	17	48	0.003271314659578818	2.275106769644708E-10	3.1851494775025913E-9	2	4	3.0859435272334514E-4	9606	Homo sapiens	HIST1H2BN;HIST1H2BM;HIST1H2BO;HIST1H3J;HIST1H2BJ;HIST1H2BI;HIST1H2BL;HIST1H2BK;HIST2H4A;HIST1H2AE;HIST1H2AD;HIST1H3B;H2AFZ;HIST1H4L;HIST1H2AK;H2AFX;HIST2H2BB;H2BFS;HIST1H4B;HIST1H2BF;HIST1H4H;HIST1H2BE;HIST1H2BG;HIST1H4C;HIST1H2BB;HIST1H4D;HIST1H4E;HIST1H2BD;HIST1H2BC		R-HSA-427383;R-HSA-427336
R-HSA-5625886	Activated PKN1 stimulates transcription of AR (androgen receptor) regulated genes KLK2 and KLK3	17	49	0.0033394670483200438	3.096208844866055E-10	4.025071498325872E-9	8	11	8.486344699891992E-4	9606	Homo sapiens	HIST1H2BN;HIST1H2BM;HIST1H2BO;HIST1H3J;HIST1H2BJ;HIST1H2BI;HIST1H2BL;HIST1H2BK;HIST2H4A;HIST1H2AE;HIST1H2AD;HIST1H3B;H2AFZ;HIST1H4L;HIST1H2AK;H2AFX;HIST2H2BB;H2BFS;HIST1H4B;HIST1H2BF;HIST1H4H;HIST1H2BE;HIST1H2BG;HIST1H4C;HIST1H2BB;HIST1H4D;HIST1H4E;HIST1H2BD;HIST1H2BC		R-HSA-5625797;R-HSA-5625796;R-HSA-5625870;R-HSA-5625774;R-HSA-5625849;R-HSA-5625848;R-HSA-5625784;R-HSA-5625883
R-HSA-68875	Mitotic Prophase	27	135	0.009200572480065426	4.927337426963163E-10	6.405538655052112E-9	25	34	0.002623051998148434	9606	Homo sapiens	HIST1H2BN;HIST1H2BM;HIST1H2BO;HIST1H3J;HIST1H2BJ;HIST1H2BI;HIST1H2BL;HIST1H2BK;NCAPG2;SMC4;LMNB1;HIST2H4A;CCNB2;CCNB1;HIST1H2AE;HIST1H2AD;HIST1H3B;TMPO;H2AFZ;HIST1H4L;HIST1H2AK;NCAPH2;PLK1;H2AFX;HIST2H2BB;H2BFS;MASTL;HIST1H4B;HIST1H2BF;CDK1;HIST1H4H;HIST1H2BE;HIST1H2BG;HIST1H4C;HIST1H2BB;HIST1H4D;HIST1H4E;HIST1H2BD;HIST1H2BC		R-HSA-2245218;R-HSA-2288097;R-HSA-2172194;R-HSA-5195402;R-HSA-5229194;R-HSA-2993898;R-HSA-2294574;R-HSA-2990882;R-HSA-2984226;R-HSA-2294580;R-HSA-2172666;R-HSA-2294590;R-HSA-2430533;R-HSA-2430535;R-HSA-2314566;R-HSA-2172678;R-HSA-2294600;R-HSA-5244669;R-HSA-2214351;R-HSA-2168079;R-HSA-2984220;R-HSA-2429719;R-HSA-380278;R-HSA-2301205;R-HSA-2172183
R-HSA-110329	Cleavage of the damaged pyrimidine	17	51	0.0034757718258024944	5.615493625654722E-10	7.300141713351138E-9	2	20	0.0015429717636167258	9606	Homo sapiens	HIST1H2BN;HIST1H2BM;HIST1H2BO;HIST1H2BJ;HIST1H2BI;HIST1H2BL;HIST1H2BK;HIST2H4A;HIST1H2AE;HIST1H2AD;H2AFZ;HIST1H4L;HIST1H2AK;H2AFX;HIST2H2BB;H2BFS;NEIL3;HIST1H4B;HIST1H2BF;HIST1H4H;HIST1H2BE;HIST1H2BG;HIST1H4C;HIST1H2BB;HIST1H4D;HIST1H4E;HIST1H2BD;HIST1H2BC		R-HSA-9629499;R-HSA-9629497
R-HSA-73928	Depyrimidination	17	51	0.0034757718258024944	5.615493625654722E-10	7.300141713351138E-9	4	41	0.003163092115414288	9606	Homo sapiens	HIST1H2BN;HIST1H2BM;HIST1H2BO;HIST1H2BJ;HIST1H2BI;HIST1H2BL;HIST1H2BK;HIST2H4A;HIST1H2AE;HIST1H2AD;H2AFZ;HIST1H4L;HIST1H2AK;H2AFX;HIST2H2BB;H2BFS;NEIL3;HIST1H4B;HIST1H2BF;HIST1H4H;HIST1H2BE;HIST1H2BG;HIST1H4C;HIST1H2BB;HIST1H4D;HIST1H4E;HIST1H2BD;HIST1H2BC		R-HSA-9629499;R-HSA-9629497;R-HSA-9629369;R-HSA-9629372
R-HSA-2559582	Senescence-Associated Secretory Phenotype (SASP)	22	91	0.00620186737545151	6.825062737192411E-10	8.872581558350134E-9	9	22	0.0016972689399783983	9606	Homo sapiens	HIST1H2BN;HIST1H2BM;HIST1H2BO;HIST1H3J;HIST1H2BJ;HIST1H2BI;HIST1H2BL;HIST1H2BK;HIST2H4A;HIST1H2AE;HIST1H2AD;HIST1H3B;CDKN2D;H2AFZ;UBE2C;HIST1H4L;HIST1H2AK;H2AFX;HIST2H2BB;H2BFS;CCNA2;HIST1H4B;UBE2S;CDK2;HIST1H2BF;CDK1;HIST1H4H;HIST1H2BE;HIST1H2BG;HIST1H4C;HIST1H2BB;HIST1H4D;HIST1H4E;HIST1H2BD;HIST1H2BC		R-HSA-3788745;R-HSA-3790137;R-HSA-182594;R-HSA-3788748;R-HSA-3788705;R-HSA-3790130;R-HSA-3788725;R-HSA-3788724;R-HSA-3788708
R-HSA-2559583	Cellular Senescence	33	200	0.013630477748245075	7.465194018507759E-10	9.31409882554135E-9	31	90	0.006943372936275266	9606	Homo sapiens	HIST1H2BN;HIST1H2BM;HIST1H2BO;HIST1H3J;HIST1H2BJ;HIST1H2BI;HIST1H2BL;HIST1H2BK;LMNB1;HIST2H4A;E2F1;HIST1H2AE;HIST1H2AD;HIST1H1E;HIST1H3B;HIST1H1A;HIST1H1B;MAP2K6;HIST1H1C;CDKN2D;H2AFZ;UBE2C;HIST1H4L;HIST1H2AK;H2AFX;HIST2H2BB;H2BFS;CCNA2;HIST1H4B;CCNE2;UBE2S;CDK2;HIST1H2BF;CDK1;HIST1H4H;HIST1H2BE;HIST1H2BG;HIST1H4C;HIST1H2BB;HIST1H4D;HIST1H4E;HIST1H2BD;EZH2;HIST1H2BC		R-HSA-3790137;R-HSA-182594;R-HSA-3228469;R-HSA-3790130;R-HSA-3788725;R-HSA-3240765;R-HSA-3240957;R-HSA-3788724;R-HSA-3240766;R-HSA-3229089;R-HSA-3223200;R-HSA-3785711;R-HSA-3240295;R-HSA-3788705;R-HSA-450333;R-HSA-187934;R-HSA-3788708;R-HSA-3229102;R-HSA-3240787;R-HSA-3209109;R-HSA-3238999;R-HSA-4647594;R-HSA-3788745;R-HSA-3222593;R-HSA-3788748;R-HSA-3209096;R-HSA-3240777;R-HSA-69562;R-HSA-450296…
R-HSA-201722	Formation of the beta-catenin:TCF transactivating complex	19	67	0.0045662100456621	7.761749021284459E-10	9.31409882554135E-9	11	13	0.0010029316463508718	9606	Homo sapiens	HIST1H2BN;HIST1H2BM;HIST1H2BO;HIST1H3J;HIST1H2BJ;HIST1H2BI;HIST1H2BL;HIST1H2BK;TCF7;HIST2H4A;HIST1H2AE;HIST1H2AD;HIST1H3B;H2AFZ;HIST1H4L;HIST1H2AK;H2AFX;HIST2H2BB;H2BFS;HIST1H4B;HIST1H2BF;HIST1H4H;HIST1H2BE;HIST1H2BG;HIST1H4C;HIST1H2BB;HIST1H4D;SCG2;HIST1H4E;HIST1H2BD;HIST1H2BC		R-HSA-201712;R-HSA-3299569;R-HSA-4411351;R-HSA-3322422;R-HSA-3451153;R-HSA-3364026;R-HSA-3322427;R-HSA-3322424;R-HSA-3364014;R-HSA-3451147;R-HSA-4411372
R-HSA-176974	Unwinding of DNA	9	12	8.178286648947046E-4	7.919935041122983E-9	9.50392204934758E-8	4	4	3.0859435272334514E-4	9606	Homo sapiens	GINS1;GINS2;CDC45;MCM7;MCM8;GINS3;GINS4;MCM5;MCM2		R-HSA-169461;R-HSA-176942;R-HSA-176956;R-HSA-169468
R-HSA-2559580	Oxidative Stress Induced Senescence	23	114	0.007769372316499694	8.038898768880642E-9	9.646678522656771E-8	17	40	0.0030859435272334516	9606	Homo sapiens	HIST1H2BN;HIST1H2BM;HIST1H2BO;HIST1H3J;HIST1H2BJ;HIST1H2BI;HIST1H2BL;HIST1H2BK;HIST2H4A;E2F1;HIST1H2AE;HIST1H2AD;HIST1H3B;MAP2K6;CDKN2D;H2AFZ;HIST1H4L;HIST1H2AK;H2AFX;HIST2H2BB;H2BFS;HIST1H4B;HIST1H2BF;HIST1H4H;HIST1H2BE;HIST1H2BG;HIST1H4C;HIST1H2BB;HIST1H4D;HIST1H4E;HIST1H2BD;EZH2;HIST1H2BC		R-HSA-182594;R-HSA-3240787;R-HSA-3228469;R-HSA-3238999;R-HSA-3240765;R-HSA-3240957;R-HSA-3240766;R-HSA-3229089;R-HSA-3222593;R-HSA-3223200;R-HSA-3240295;R-HSA-3240777;R-HSA-450333;R-HSA-450296;R-HSA-3240783;R-HSA-3229102;R-HSA-3240782
R-HSA-5250924	B-WICH complex positively regulates rRNA expression	17	62	0.004225448101955974	9.751662588541876E-9	1.1701995106250251E-7	1	3	2.3144576454250888E-4	9606	Homo sapiens	HIST1H2BN;HIST1H2BM;HIST1H2BO;HIST1H3J;HIST1H2BJ;HIST1H2BI;HIST1H2BL;HIST1H2BK;HIST2H4A;HIST1H2AE;HIST1H2AD;HIST1H3B;H2AFZ;HIST1H4L;HIST1H2AK;H2AFX;HIST2H2BB;H2BFS;HIST1H4B;HIST1H2BF;HIST1H4H;HIST1H2BE;HIST1H2BG;HIST1H4C;HIST1H2BB;HIST1H4D;HIST1H4E;HIST1H2BD;HIST1H2BC		R-HSA-5250938
R-HSA-73929	Base-Excision Repair, AP Site Formation	17	62	0.004225448101955974	9.751662588541876E-9	1.1701995106250251E-7	14	62	0.00478321246721185	9606	Homo sapiens	HIST1H2BN;HIST1H2BM;HIST1H2BO;HIST1H2BJ;HIST1H2BI;HIST1H2BL;HIST1H2BK;HIST2H4A;HIST1H2AE;HIST1H2AD;H2AFZ;HIST1H4L;HIST1H2AK;H2AFX;HIST2H2BB;H2BFS;NEIL3;HIST1H4B;HIST1H2BF;HIST1H4H;HIST1H2BE;HIST1H2BG;HIST1H4C;HIST1H2BB;HIST1H4D;HIST1H4E;HIST1H2BD;HIST1H2BC		R-HSA-9629492;R-HSA-9629365;R-HSA-9629499;R-HSA-9629497;R-HSA-9629369;R-HSA-9629470;R-HSA-9629372;R-HSA-9629373;R-HSA-9635996;R-HSA-9629216;R-HSA-9629483;R-HSA-9629195;R-HSA-9636008;R-HSA-9629358
R-HSA-3214815	HDACs deacetylate histones	17	63	0.004293600490697199	1.226965873346586E-8	1.3496624606812446E-7	4	4	3.0859435272334514E-4	9606	Homo sapiens	HIST1H2BN;HIST1H2BM;HIST1H2BO;HIST1H3J;HIST1H2BJ;HIST1H2BI;HIST1H2BL;HIST1H2BK;HIST2H4A;HIST1H2AE;HIST1H2AD;HIST1H3B;HIST1H4L;HIST1H2AH;HIST1H2AK;HIST2H2BB;HIST2H2BF;HIST1H4B;HIST1H2BF;HIST1H4H;HIST1H2BE;HIST1H2BG;HIST1H4C;HIST1H2BB;HIST1H4D;HIST1H4E;HIST1H2BD;HIST1H2BC		R-HSA-3777129;R-HSA-3782637;R-HSA-3782655;R-HSA-3769447
R-HSA-5685942	HDR through Homologous Recombination (HRR)	18	72	0.0049069719893682275	1.4530983749594384E-8	1.5984082124553822E-7	19	19	0.0014658231754358896	9606	Homo sapiens	GEN1;BLM;RFC3;RFC4;RFC2;XRCC2;XRCC3;BRCA1;BRCA2;RAD51AP1;BRIP1;RAD51;EME1;EXO1;POLE2;POLD1		R-HSA-5693620;R-HSA-5693589;R-HSA-5686483;R-HSA-5693584;R-HSA-5686398;R-HSA-5686430;R-HSA-5685341;R-HSA-5685242;R-HSA-5693593;R-HSA-5693561;R-HSA-5685318;R-HSA-5685319;R-HSA-5686469;R-HSA-5693539;R-HSA-5685838;R-HSA-5685230;R-HSA-5686410;R-HSA-5686475;R-HSA-5686440
R-HSA-73772	RNA Polymerase I Promoter Escape	17	64	0.004361752879438424	1.5371913519857117E-8	1.6909104871842828E-7	1	2	1.5429717636167257E-4	9606	Homo sapiens	HIST1H2BN;HIST1H2BM;HIST1H2BO;HIST1H3J;HIST1H2BJ;HIST1H2BI;HIST1H2BL;HIST1H2BK;HIST2H4A;HIST1H2AE;HIST1H2AD;HIST1H3B;H2AFZ;HIST1H4L;HIST1H2AK;H2AFX;HIST2H2BB;H2BFS;HIST1H4B;HIST1H2BF;HIST1H4H;HIST1H2BE;HIST1H2BG;HIST1H4C;HIST1H2BB;HIST1H4D;HIST1H4E;HIST1H2BD;HIST1H2BC		R-HSA-74986
R-HSA-1362277	Transcription of E2F targets under negative control by DREAM complex	11	25	0.0017038097185306344	3.995239050702537E-8	4.394762955772791E-7	12	12	9.257830581700355E-4	9606	Homo sapiens	TOP2A;RBL1;E2F1;CDC6;LIN9;CDC25A		R-HSA-8964475;R-HSA-8964492;R-HSA-8964525;R-HSA-8961665;R-HSA-8964513;R-HSA-8964465;R-HSA-8964482;R-HSA-8964498;R-HSA-8964531;R-HSA-8961619;R-HSA-188345;R-HSA-8964471
R-HSA-1362300	Transcription of E2F targets under negative control by p107 (RBL1) and p130 (RBL2) in complex with HDAC1	10	20	0.0013630477748245075	5.131776303901603E-8	5.644953934291763E-7	8	8	6.171887054466903E-4	9606	Homo sapiens	CCNA2;RBL1;E2F1;CDK1;MYBL2;LIN9		R-HSA-8964588;R-HSA-8961934;R-HSA-8978926;R-HSA-8964513;R-HSA-8964561;R-HSA-8964580;R-HSA-8964550;R-HSA-8964567
R-HSA-1912408	Pre-NOTCH Transcription and Translation	19	89	0.006065562597969059	6.717982548032353E-8	7.389780802835588E-7	5	28	0.002160160469063416	9606	Homo sapiens	HIST1H2BN;HIST1H2BM;HIST1H2BO;HIST1H3J;HIST1H2BJ;HIST1H2BI;HIST1H2BL;HIST1H2BK;HIST2H4A;E2F1;HIST1H2AE;HIST1H2AD;HIST1H3B;H2AFZ;HIST1H4L;HIST1H2AK;H2AFX;HIST2H2BB;H2BFS;HIST1H4B;HIST1H2BF;HIST1H4H;HIST1H2BE;HIST1H2BG;HIST1H4C;HIST1H2BB;HIST1H4D;HIST1H4E;HIST1H2BD;HIST1H2BC		R-HSA-9604834;R-HSA-4395231;R-HSA-9604831;R-HSA-1912416;R-HSA-9604829
R-HSA-5625740	RHO GTPases activate PKNs	18	80	0.00545219109929803	6.897980253661729E-8	7.587778279027901E-7	11	20	0.0015429717636167258	9606	Homo sapiens	HIST1H2BN;HIST1H2BM;HIST1H2BO;HIST1H3J;HIST1H2BJ;HIST1H2BI;HIST1H2BL;HIST1H2BK;HIST2H4A;HIST1H2AE;HIST1H2AD;HIST1H3B;H2AFZ;HIST1H4L;HIST1H2AK;H2AFX;HIST2H2BB;H2BFS;CDC25C;HIST1H4B;HIST1H2BF;HIST1H4H;HIST1H2BE;HIST1H2BG;HIST1H4C;HIST1H2BB;HIST1H4D;HIST1H4E;HIST1H2BD;HIST1H2BC		R-HSA-5625797;R-HSA-5625796;R-HSA-5671749;R-HSA-75016;R-HSA-5625870;R-HSA-5625774;R-HSA-5625849;R-HSA-5625848;R-HSA-5625784;R-HSA-5625883;R-HSA-5671737
R-HSA-5693568	Resolution of D-loop Structures through Holliday Junction Intermediates	12	36	0.0024534859946841138	1.8907978949211923E-7	1.8907978949211923E-6	9	9	6.943372936275266E-4	9606	Homo sapiens	RAD51AP1;GEN1;BLM;BRIP1;RAD51;EME1;EXO1;XRCC2;XRCC3;BRCA1;BRCA2		R-HSA-5686469;R-HSA-5686483;R-HSA-5693539;R-HSA-5693584;R-HSA-5686398;R-HSA-5686430;R-HSA-5686410;R-HSA-5686475;R-HSA-5686440
R-HSA-5693579	Homologous DNA Pairing and Strand Exchange	13	44	0.002998705104613917	2.292941417847416E-7	2.292941417847416E-6	8	8	6.171887054466903E-4	9606	Homo sapiens	RAD51AP1;BLM;RFC3;BRIP1;RFC4;RAD51;RFC2;EXO1;XRCC2;XRCC3;BRCA1;BRCA2		R-HSA-5685318;R-HSA-5685319;R-HSA-5693620;R-HSA-5685838;R-HSA-5685230;R-HSA-5685341;R-HSA-5685242;R-HSA-5693561
R-HSA-8936459	RUNX1 regulates genes involved in megakaryocyte differentiation and platelet function	17	78	0.00531588632181558	2.456135446138319E-7	2.456135446138319E-6	20	33	0.0025459034099675976	9606	Homo sapiens	HIST1H2BN;HIST1H2BM;HIST1H2BO;HIST1H3J;HIST1H2BJ;HIST1H2BI;HIST1H2BL;HIST1H2BK;HIST2H4A;HIST1H2AE;HIST1H2AD;HIST1H3B;H2AFZ;HIST1H4L;HIST1H2AK;H2AFX;HIST2H2BB;H2BFS;HIST1H4B;HIST1H2BF;HIST1H4H;HIST1H2BE;HIST1H2BG;HIST1H4C;HIST1H2BB;HIST1H4D;HIST1H4E;HIST1H2BD;HIST1H2BC		R-HSA-8936584;R-HSA-8936616;R-HSA-8937097;R-HSA-8937037;R-HSA-8936621;R-HSA-8936608;R-HSA-8936481;R-HSA-8936995;R-HSA-8937016;R-HSA-8937113;R-HSA-8937050;R-HSA-8935740;R-HSA-8936989;R-HSA-8937118;R-HSA-8937022;R-HSA-8935730;R-HSA-8936979;R-HSA-8935731;R-HSA-8936628;R-HSA-8936599
R-HSA-6811434	COPI-dependent Golgi-to-ER retrograde traffic	20	107	0.007292305595311115	2.473087243881622E-7	2.473087243881622E-6	2	11	8.486344699891992E-4	9606	Homo sapiens	KIF23;KIF22;KIF11;TUBB4B;KIF15;TUBA1C;CENPE;TUBB6;TUBA1B;KIF18A;KIF18B;RACGAP1;KIFC1;TUBB3;KIF4A;KIF2C;KIF20B		R-HSA-6811426;R-HSA-6811423
R-HSA-5693537	Resolution of D-Loop Structures	12	37	0.002521638383425339	2.519887857266312E-7	2.519887857266312E-6	10	10	7.714858818083629E-4	9606	Homo sapiens	RAD51AP1;GEN1;BLM;BRIP1;RAD51;EME1;EXO1;XRCC2;XRCC3;BRCA1;BRCA2		R-HSA-5693589;R-HSA-5686469;R-HSA-5686483;R-HSA-5693539;R-HSA-5693584;R-HSA-5686398;R-HSA-5686430;R-HSA-5686410;R-HSA-5686475;R-HSA-5686440
R-HSA-69002	DNA Replication Pre-Initiation	18	88	0.005997410209227834	2.7334068641859943E-7	2.7334068641859943E-6	17	21	0.001620120351797562	9606	Homo sapiens	CDT1;MCM7;MCM8;PRIM1;MCM10;CDC7;CDC6;POLA2;ORC6;CDC45;DBF4;ORC1;POLE2;CDK2;E2F1;MCM5;MCM2		R-HSA-68960;R-HSA-68611;R-HSA-68615;R-HSA-68712;R-HSA-68940;R-HSA-176973;R-HSA-68849;R-HSA-68688;R-HSA-69299;R-HSA-68914;R-HSA-68917;R-HSA-68916;R-HSA-68919;R-HSA-68918;R-HSA-68826;R-HSA-68954;R-HSA-68637
R-HSA-5250941	Negative epigenetic regulation of rRNA expression	18	89	0.006065562597969059	3.2111418390989854E-7	3.1241647259205862E-6	6	12	9.257830581700355E-4	9606	Homo sapiens	HIST1H2BN;HIST1H2BM;HIST1H2BO;HIST1H3J;HIST1H2BJ;HIST1H2BI;HIST1H2BL;SUV39H1;HIST1H2BK;HIST2H4A;HIST1H2AE;HIST1H2AD;HIST1H3B;H2AFZ;HIST1H4L;HIST1H2AK;H2AFX;HIST2H2BB;H2BFS;HIST1H4B;HIST1H2BF;HIST1H4H;HIST1H2BE;HIST1H2BG;HIST1H4C;HIST1H2BB;HIST1H4D;HIST1H4E;HIST1H2BD;HIST1H2BC		R-HSA-427527;R-HSA-427514;R-HSA-5227490;R-HSA-433672;R-HSA-427528;R-HSA-427337
R-HSA-5250913	Positive epigenetic regulation of rRNA expression	17	80	0.00545219109929803	3.4712941399117625E-7	3.1241647259205862E-6	3	7	5.40040117265854E-4	9606	Homo sapiens	HIST1H2BN;HIST1H2BM;HIST1H2BO;HIST1H3J;HIST1H2BJ;HIST1H2BI;HIST1H2BL;HIST1H2BK;HIST2H4A;HIST1H2AE;HIST1H2AD;HIST1H3B;H2AFZ;HIST1H4L;HIST1H2AK;H2AFX;HIST2H2BB;H2BFS;HIST1H4B;HIST1H2BF;HIST1H4H;HIST1H2BE;HIST1H2BG;HIST1H4C;HIST1H2BB;HIST1H4D;HIST1H4E;HIST1H2BD;HIST1H2BC		R-HSA-427383;R-HSA-5250938;R-HSA-427336
R-HSA-427413	NoRC negatively regulates rRNA expression	17	80	0.00545219109929803	3.4712941399117625E-7	3.1241647259205862E-6	3	7	5.40040117265854E-4	9606	Homo sapiens	HIST1H2BN;HIST1H2BM;HIST1H2BO;HIST1H3J;HIST1H2BJ;HIST1H2BI;HIST1H2BL;HIST1H2BK;HIST2H4A;HIST1H2AE;HIST1H2AD;HIST1H3B;H2AFZ;HIST1H4L;HIST1H2AK;H2AFX;HIST2H2BB;H2BFS;HIST1H4B;HIST1H2BF;HIST1H4H;HIST1H2BE;HIST1H2BG;HIST1H4C;HIST1H2BB;HIST1H4D;HIST1H4E;HIST1H2BD;HIST1H2BC		R-HSA-5227490;R-HSA-433672;R-HSA-427337
R-HSA-5578749	Transcriptional regulation by small RNAs	17	81	0.005520343488039256	4.1102590275787776E-7	3.6992331248209E-6	1	5	3.8574294090418145E-4	9606	Homo sapiens	HIST1H2BN;HIST1H2BM;HIST1H2BO;HIST1H3J;HIST1H2BJ;HIST1H2BI;HIST1H2BL;HIST1H2BK;HIST2H4A;HIST1H2AE;HIST1H2AD;HIST1H3B;H2AFZ;HIST1H4L;HIST1H2AK;H2AFX;HIST2H2BB;H2BFS;HIST1H4B;HIST1H2BF;HIST1H4H;HIST1H2BE;HIST1H2BG;HIST1H4C;HIST1H2BB;HIST1H4D;HIST1H4E;HIST1H2BD;HIST1H2BC		R-HSA-5578742
R-HSA-5693606	DNA Double Strand Break Response	16	74	0.005043276766850678	6.101765225308142E-7	5.491588702777328E-6	32	44	0.0033945378799567967	9606	Homo sapiens	HIST1H2BN;HIST1H2BM;HIST1H2BO;HIST1H2BJ;HIST1H2BI;HIST1H2BL;HIST1H2BK;BRCA1;HIST2H4A;KPNA2;HIST1H4L;H2AFX;EYA4;HIST2H2BB;H2BFS;HIST1H4B;HIST1H2BF;HIST1H4H;HIST1H2BE;HIST1H2BG;HIST1H4C;HIST1H2BB;HIST1H4D;HIST1H4E;HIST1H2BD;HIST1H2BC		R-HSA-5682967;R-HSA-5683735;R-HSA-69891;R-HSA-5682965;R-HSA-5683986;R-HSA-5682588;R-HSA-5683930;R-HSA-5682586;R-HSA-5683801;R-HSA-5682629;R-HSA-5683077;R-HSA-5659781;R-HSA-5693583;R-HSA-5683405;R-HSA-5682992;R-HSA-5693566;R-HSA-5683967;R-HSA-5683964;R-HSA-5683384;R-HSA-5683385;R-HSA-5682598;R-HSA-5684006;R-HSA-5682983;R-HSA-5693602;R-HSA-5693536;R-HSA-5683425;R-HSA-5682607;R-HSA-5682863;R-HSA-569…
R-HSA-6791312	TP53 Regulates Transcription of Cell Cycle Genes	15	65	0.00442990526817965	6.151741585025405E-7	5.536567426522865E-6	15	42	0.003240240703595124	9606	Homo sapiens	CDC25C;AURKB;AURKA;CCNA2;CCNB1;RBL1;CCNE2;CENPJ;CDK2;E2F1;CDK1;E2F7;E2F8		R-HSA-6791235;R-HSA-6803875;R-HSA-8953037;R-HSA-6801666;R-HSA-6798304;R-HSA-6798347;R-HSA-8952996;R-HSA-6798282;R-HSA-6798353;R-HSA-6802973;R-HSA-6798268;R-HSA-69562;R-HSA-6798299;R-HSA-187934;R-HSA-8953013
R-HSA-5693571	Nonhomologous End-Joining (NHEJ)	14	57	0.003884686158249847	7.044506442621667E-7	6.340055798359501E-6	4	13	0.0010029316463508718	9606	Homo sapiens	HIST1H2BN;HIST1H2BM;HIST1H2BO;HIST1H2BJ;HIST1H4L;HIST1H2BI;HIST1H2BL;HIST1H2BK;H2AFX;HIST2H2BB;BRCA1;H2BFS;HIST2H4A;HIST1H4B;HIST1H2BF;HIST1H4H;HIST1H2BE;HIST1H2BG;HIST1H4C;HIST1H2BB;HIST1H4D;HIST1H2BD;HIST1H4E;HIST1H2BC		R-HSA-5686900;R-HSA-5686704;R-HSA-5693599;R-HSA-5686685
R-HSA-5693565	Recruitment and ATM-mediated phosphorylation of repair and signaling proteins at DNA double strand breaks	15	66	0.004498057656920875	7.416823060157895E-7	6.675140754142106E-6	30	35	0.00270020058632927	9606	Homo sapiens	HIST1H2BN;HIST1H2BM;HIST1H2BO;HIST1H2BJ;HIST1H2BI;HIST1H2BL;HIST1H2BK;BRCA1;HIST2H4A;HIST1H4L;H2AFX;EYA4;HIST2H2BB;H2BFS;HIST1H4B;HIST1H2BF;HIST1H4H;HIST1H2BE;HIST1H2BG;HIST1H4C;HIST1H2BB;HIST1H4D;HIST1H4E;HIST1H2BD;HIST1H2BC		R-HSA-5682967;R-HSA-5683735;R-HSA-69891;R-HSA-5682965;R-HSA-5683986;R-HSA-5682588;R-HSA-5683930;R-HSA-5682586;R-HSA-5683801;R-HSA-5682629;R-HSA-5683077;R-HSA-5659781;R-HSA-5693583;R-HSA-5683405;R-HSA-5682992;R-HSA-5693566;R-HSA-5683967;R-HSA-5683964;R-HSA-5683384;R-HSA-5683385;R-HSA-5682598;R-HSA-5682983;R-HSA-5693602;R-HSA-5693536;R-HSA-5683425;R-HSA-5682607;R-HSA-5682863;R-HSA-5693551;R-HSA-569…
R-HSA-73854	RNA Polymerase I Promoter Clearance	17	87	0.005929257820486608	1.0751620641569204E-6	9.676458577412284E-6	2	10	7.714858818083629E-4	9606	Homo sapiens	HIST1H2BN;HIST1H2BM;HIST1H2BO;HIST1H3J;HIST1H2BJ;HIST1H2BI;HIST1H2BL;HIST1H2BK;HIST2H4A;HIST1H2AE;HIST1H2AD;HIST1H3B;H2AFZ;HIST1H4L;HIST1H2AK;H2AFX;HIST2H2BB;H2BFS;HIST1H4B;HIST1H2BF;HIST1H4H;HIST1H2BE;HIST1H2BG;HIST1H4C;HIST1H2BB;HIST1H4D;HIST1H4E;HIST1H2BD;HIST1H2BC		R-HSA-73718;R-HSA-74986
R-HSA-977225	Amyloid fiber formation	17	88	0.005997410209227834	1.251788366962714E-6	1.1266095302664425E-5	1	33	0.0025459034099675976	9606	Homo sapiens	HIST1H2BN;HIST1H2BM;HIST1H2BO;HIST1H3J;HIST1H2BJ;HIST1H2BI;HIST1H2BL;HIST1H2BK;HIST2H4A;HIST1H2AE;HIST1H2AD;HIST1H3B;H2AFZ;HIST1H4L;HIST1H2AK;H2AFX;HIST2H2BB;H2BFS;HIST1H4B;HIST1H2BF;HIST1H4H;HIST1H2BE;HIST1H2BG;HIST1H4C;HIST1H2BB;HIST1H4D;HIST1H4E;HIST1H2BD;HIST1H2BC		R-HSA-977224
R-HSA-73864	RNA Polymerase I Transcription	17	89	0.006065562597969059	1.4542426803876296E-6	1.3088184123488666E-5	2	14	0.001080080234531708	9606	Homo sapiens	HIST1H2BN;HIST1H2BM;HIST1H2BO;HIST1H3J;HIST1H2BJ;HIST1H2BI;HIST1H2BL;HIST1H2BK;HIST2H4A;HIST1H2AE;HIST1H2AD;HIST1H3B;H2AFZ;HIST1H4L;HIST1H2AK;H2AFX;HIST2H2BB;H2BFS;HIST1H4B;HIST1H2BF;HIST1H4H;HIST1H2BE;HIST1H2BG;HIST1H4C;HIST1H2BB;HIST1H4D;HIST1H4E;HIST1H2BD;HIST1H2BC		R-HSA-73718;R-HSA-74986
R-HSA-1912422	Pre-NOTCH Expression and Processing	19	113	0.007701219927758468	2.2680837340471882E-6	2.0412753606424694E-5	5	38	0.002931646350871779	9606	Homo sapiens	HIST1H2BN;HIST1H2BM;HIST1H2BO;HIST1H3J;HIST1H2BJ;HIST1H2BI;HIST1H2BL;HIST1H2BK;HIST2H4A;E2F1;HIST1H2AE;HIST1H2AD;HIST1H3B;H2AFZ;HIST1H4L;HIST1H2AK;H2AFX;HIST2H2BB;H2BFS;HIST1H4B;HIST1H2BF;HIST1H4H;HIST1H2BE;HIST1H2BG;HIST1H4C;HIST1H2BB;HIST1H4D;HIST1H4E;HIST1H2BD;HIST1H2BC		R-HSA-9604834;R-HSA-4395231;R-HSA-9604831;R-HSA-1912416;R-HSA-9604829
R-HSA-8854518	AURKA Activation by TPX2	15	74	0.005043276766850678	2.949411390895662E-6	2.6292394404769937E-5	2	2	1.5429717636167257E-4	9606	Homo sapiens	PLK4;TUBB;CEP152;PLK1;HAUS5;HMMR;TUBB4B;AURKB;AURKA;TPX2;HAUS8;CENPJ;CDK1;CEP72;NEK2		R-HSA-8853405;R-HSA-8853419
R-HSA-5617472	Activation of anterior HOX genes in hindbrain development during early embryogenesis	19	116	0.007905677093982145	3.286549300596242E-6	2.6292394404769937E-5	31	43	0.0033173892917759606	9606	Homo sapiens	HIST1H2BN;HIST1H2BM;HIST1H2BO;HIST1H3J;HIST1H2BJ;HIST1H2BI;HIST1H2BL;HIST1H2BK;HIST2H4A;HIST1H2AE;HIST1H2AD;HIST1H3B;H2AFZ;HIST1H4L;HIST1H2AK;H2AFX;HIST2H2BB;H2BFS;HIST1H4B;MAFB;HIST1H2BF;HIST1H4H;HIST1H2BE;HIST1H2BG;HIST1H4C;HIST1H2BB;HIST1H4D;HIST1H4E;HIST1H2BD;HIST1H2BC;EZH2		R-HSA-5617877;R-HSA-5617492;R-HSA-5617431;R-HSA-5621010;R-HSA-5617874;R-HSA-6810159;R-HSA-6810158;R-HSA-5617887;R-HSA-5617862;R-HSA-6810161;R-HSA-5617859;R-HSA-5617676;R-HSA-5617484;R-HSA-5693644;R-HSA-5617486;R-HSA-5617672;R-HSA-5617483;R-HSA-5617867;R-HSA-5621002;R-HSA-5617866;R-HSA-5617462;R-HSA-5617650;R-HSA-5617661;R-HSA-5617471;R-HSA-5617445;R-HSA-5617452;R-HSA-5617454;R-HSA-5617641;R-HSA-6…
R-HSA-5619507	Activation of HOX genes during differentiation	19	116	0.007905677093982145	3.286549300596242E-6	2.6292394404769937E-5	31	43	0.0033173892917759606	9606	Homo sapiens	HIST1H2BN;HIST1H2BM;HIST1H2BO;HIST1H3J;HIST1H2BJ;HIST1H2BI;HIST1H2BL;HIST1H2BK;HIST2H4A;HIST1H2AE;HIST1H2AD;HIST1H3B;H2AFZ;HIST1H4L;HIST1H2AK;H2AFX;HIST2H2BB;H2BFS;HIST1H4B;MAFB;HIST1H2BF;HIST1H4H;HIST1H2BE;HIST1H2BG;HIST1H4C;HIST1H2BB;HIST1H4D;HIST1H4E;HIST1H2BD;HIST1H2BC;EZH2		R-HSA-5617877;R-HSA-5617492;R-HSA-5617431;R-HSA-5621010;R-HSA-5617874;R-HSA-6810159;R-HSA-6810158;R-HSA-5617887;R-HSA-5617862;R-HSA-6810161;R-HSA-5617859;R-HSA-5617676;R-HSA-5617484;R-HSA-5693644;R-HSA-5617486;R-HSA-5617672;R-HSA-5617483;R-HSA-5617867;R-HSA-5621002;R-HSA-5617866;R-HSA-5617462;R-HSA-5617650;R-HSA-5617661;R-HSA-5617471;R-HSA-5617445;R-HSA-5617452;R-HSA-5617454;R-HSA-5617641;R-HSA-6…
R-HSA-380320	Recruitment of NuMA to mitotic centrosomes	17	97	0.0066107817078988615	4.4840103080590055E-6	3.5872082464472044E-5	2	2	1.5429717636167257E-4	9606	Homo sapiens	PLK4;TUBB;CEP152;PLK1;HAUS5;TUBB4B;TUBA1C;TUBB6;TUBA1B;HAUS8;TUBB3;CENPJ;CDK1;CEP72;NEK2		R-HSA-380316;R-HSA-380508
R-HSA-69186	Lagging Strand Synthesis	9	26	0.0017719621072718598	4.711487322839325E-6	3.76918985827146E-5	11	11	8.486344699891992E-4	9606	Homo sapiens	POLA2;RFC3;FEN1;RFC4;LIG1;RFC2;PRIM1;POLD1		R-HSA-69152;R-HSA-69074;R-HSA-69173;R-HSA-69140;R-HSA-69063;R-HSA-69127;R-HSA-69142;R-HSA-69144;R-HSA-69053;R-HSA-69068;R-HSA-69116
R-HSA-5693616	Presynaptic phase of homologous DNA pairing and strand exchange	11	41	0.0027942479383902406	4.7615700698999675E-6	3.809256055919974E-5	5	5	3.8574294090418145E-4	9606	Homo sapiens	BLM;RFC3;BRIP1;RFC4;RAD51;RFC2;EXO1;XRCC2;BRCA1;BRCA2		R-HSA-5685318;R-HSA-5685230;R-HSA-5685341;R-HSA-5685242;R-HSA-5693561
R-HSA-6804116	TP53 Regulates Transcription of Genes Involved in G1 Cell Cycle Arrest	8	20	0.0013630477748245075	5.643032098601175E-6	4.51442567888094E-5	9	17	0.001311525999074217	9606	Homo sapiens	CCNA2;CCNE2;CDK2;E2F1;E2F7;E2F8		R-HSA-8953037;R-HSA-6798353;R-HSA-6798304;R-HSA-69562;R-HSA-6798299;R-HSA-6798347;R-HSA-8952996;R-HSA-187934;R-HSA-8953013
R-HSA-180786	Extension of Telomeres	14	69	0.004702514823144551	6.188281870822543E-6	4.950625496658034E-5	25	28	0.002160160469063416	9606	Homo sapiens	BLM;FEN1;RFC3;RFC4;LIG1;RFC2;PRIM1;CHTF18;CCNA2;POLA2;POLD1;CDK2;CDK1;WRAP53		R-HSA-164616;R-HSA-164617;R-HSA-164620;R-HSA-163090;R-HSA-174427;R-HSA-163099;R-HSA-163096;R-HSA-174425;R-HSA-174438;R-HSA-174439;R-HSA-9668597;R-HSA-9686521;R-HSA-174441;R-HSA-174446;R-HSA-174447;R-HSA-174444;R-HSA-174445;R-HSA-174451;R-HSA-174448;R-HSA-163120;R-HSA-9668902;R-HSA-174452;R-HSA-174456;R-HSA-9668904;R-HSA-176702
R-HSA-174143	APC/C-mediated degradation of cell cycle proteins	16	92	0.006270019764192735	9.323964212160085E-6	7.459171369728068E-5	39	40	0.0030859435272334516	9606	Homo sapiens	UBE2C;PLK1;BUB1B;AURKB;AURKA;CDC20;CCNA2;CCNB1;PTTG1;UBE2S;CDK2;CDK1;NEK2;FBXO5;BUB3;BUB1;MAD2L1		R-HSA-174144;R-HSA-174209;R-HSA-174088;R-HSA-174159;R-HSA-174157;R-HSA-179410;R-HSA-174227;R-HSA-188371;R-HSA-174224;R-HSA-174097;R-HSA-9686980;R-HSA-174171;R-HSA-174235;R-HSA-174104;R-HSA-174105;R-HSA-179417;R-HSA-174238;R-HSA-174174;R-HSA-188191;R-HSA-179421;R-HSA-174119;R-HSA-174058;R-HSA-174122;R-HSA-174251;R-HSA-9686969;R-HSA-174120;R-HSA-174057;R-HSA-174121;R-HSA-174255;R-HSA-141423;R-HSA-1…
R-HSA-453276	Regulation of mitotic cell cycle	16	92	0.006270019764192735	9.323964212160085E-6	7.459171369728068E-5	39	40	0.0030859435272334516	9606	Homo sapiens	UBE2C;PLK1;BUB1B;AURKB;AURKA;CDC20;CCNA2;CCNB1;PTTG1;UBE2S;CDK2;CDK1;NEK2;FBXO5;BUB3;BUB1;MAD2L1		R-HSA-174144;R-HSA-174209;R-HSA-174088;R-HSA-174159;R-HSA-174157;R-HSA-179410;R-HSA-174227;R-HSA-188371;R-HSA-174224;R-HSA-174097;R-HSA-9686980;R-HSA-174171;R-HSA-174235;R-HSA-174104;R-HSA-174105;R-HSA-179417;R-HSA-174238;R-HSA-174174;R-HSA-188191;R-HSA-179421;R-HSA-174119;R-HSA-174058;R-HSA-174122;R-HSA-174251;R-HSA-9686969;R-HSA-174120;R-HSA-174057;R-HSA-174121;R-HSA-174255;R-HSA-141423;R-HSA-1…
R-HSA-212165	Epigenetic regulation of gene expression	20	139	0.009473182035030328	1.1933233150185352E-5	8.595600802008274E-5	20	34	0.002623051998148434	9606	Homo sapiens	HIST1H2BN;HIST1H2BM;HIST1H2BO;HIST1H3J;HIST1H2BJ;UHRF1;HIST1H2BI;HIST1H2BL;SUV39H1;HIST1H2BK;HIST2H4A;HIST1H2AE;HIST1H2AD;HIST1H3B;H2AFZ;HIST1H4L;HIST1H2AK;H2AFX;HIST2H2BB;H2BFS;HIST1H4B;HIST1H2BF;HIST1H4H;HIST1H2BE;HIST1H2BG;HIST1H4C;HIST1H2BB;HIST1H4D;HIST1H4E;HIST1H2BD;HIST1H2BC;EZH2		R-HSA-5334097;R-HSA-427527;R-HSA-5334160;R-HSA-5334099;R-HSA-212263;R-HSA-5334164;R-HSA-5250938;R-HSA-5227490;R-HSA-212269;R-HSA-433672;R-HSA-427528;R-HSA-427336;R-HSA-427337;R-HSA-427383;R-HSA-5334179;R-HSA-5334151;R-HSA-5334152;R-HSA-427514;R-HSA-212222;R-HSA-212252
R-HSA-69109	Leading Strand Synthesis	7	16	0.001090438219859606	1.2279429717154677E-5	8.595600802008274E-5	4	4	3.0859435272334514E-4	9606	Homo sapiens	POLA2;RFC3;RFC4;RFC2;PRIM1;POLD1		R-HSA-69074;R-HSA-69063;R-HSA-69053;R-HSA-69068
R-HSA-69091	Polymerase switching	7	16	0.001090438219859606	1.2279429717154677E-5	8.595600802008274E-5	4	4	3.0859435272334514E-4	9606	Homo sapiens	POLA2;RFC3;RFC4;RFC2;PRIM1;POLD1		R-HSA-69074;R-HSA-69063;R-HSA-69053;R-HSA-69068
R-HSA-211000	Gene Silencing by RNA	18	117	0.00797382948272337	1.353060621511748E-5	9.471424350582236E-5	2	36	0.0027773491745101066	9606	Homo sapiens	HIST1H2BN;HIST1H2BM;HIST1H2BO;HIST1H3J;HIST1H2BJ;HIST1H2BI;HIST1H2BL;HIST1H2BK;HIST2H4A;HIST1H2AE;HIST1H2AD;HIST1H3B;MYBL1;H2AFZ;HIST1H4L;HIST1H2AK;H2AFX;HIST2H2BB;H2BFS;HIST1H4B;HIST1H2BF;HIST1H4H;HIST1H2BE;HIST1H2BG;HIST1H4C;HIST1H2BB;HIST1H4D;HIST1H4E;HIST1H2BD;HIST1H2BC		R-HSA-5578742;R-HSA-5601926
R-HSA-8953750	Transcriptional Regulation by E2F6	11	46	0.0031350098820963675	1.3741617778117998E-5	9.619132444682599E-5	15	33	0.0025459034099675976	9606	Homo sapiens	RRM2;RAD51;E2F1;CDC7;BRCA1;EZH2		R-HSA-9007561;R-HSA-9007496;R-HSA-9007467;R-HSA-8953452;R-HSA-9007591;R-HSA-9007462;R-HSA-9007514;R-HSA-9007546;R-HSA-8961982;R-HSA-8954110;R-HSA-9007582;R-HSA-8953556;R-HSA-9007605;R-HSA-9007220;R-HSA-9007606
R-HSA-8939236	RUNX1 regulates transcription of genes involved in differentiation of HSCs	17	106	0.00722415320656989	1.3873287948329427E-5	9.711301563830599E-5	3	15	0.0011572288227125443	9606	Homo sapiens	HIST1H2BN;HIST1H2BM;HIST1H2BO;HIST1H3J;HIST1H2BJ;HIST1H2BI;HIST1H2BL;HIST1H2BK;HIST2H4A;HIST1H2AE;HIST1H2AD;HIST1H3B;H2AFZ;HIST1H4L;HIST1H2AK;H2AFX;HIST2H2BB;H2BFS;HIST1H4B;HIST1H2BF;HIST1H4H;HIST1H2BE;HIST1H2BG;HIST1H4C;HIST1H2BB;HIST1H4D;HIST1H4E;HIST1H2BD;HIST1H2BC		R-HSA-8865491;R-HSA-8865505;R-HSA-8865498
R-HSA-5693554	Resolution of D-loop Structures through Synthesis-Dependent Strand Annealing (SDSA)	9	30	0.0020445716622367613	1.4520719993749154E-5	1.0164503995624408E-4	1	1	7.714858818083629E-5	9606	Homo sapiens	RAD51AP1;BLM;BRIP1;RAD51;EXO1;XRCC2;XRCC3;BRCA1;BRCA2		R-HSA-5693589
R-HSA-68689	CDC6 association with the ORC:origin complex	6	11	7.496762761534792E-4	1.5237917555532832E-5	1.0666542288872982E-4	2	2	1.5429717636167257E-4	9606	Homo sapiens	ORC6;ORC1;MCM8;E2F1;CDC6		R-HSA-68688;R-HSA-68637
R-HSA-5651801	PCNA-Dependent Long Patch Base Excision Repair	8	23	0.0015675049410481838	1.5302580381848507E-5	1.0711806267293955E-4	6	6	4.6289152908501776E-4	9606	Homo sapiens	RFC3;FEN1;RFC4;LIG1;RFC2;POLE2;POLD1		R-HSA-110368;R-HSA-110371;R-HSA-5651809;R-HSA-110363;R-HSA-5651805;R-HSA-110364
R-HSA-113510	E2F mediated regulation of DNA replication	8	24	0.001635657329789409	2.0663651085550683E-5	1.4464555759885478E-4	3	4	3.0859435272334514E-4	9606	Homo sapiens	POLA2;CCNB1;ORC6;ORC1;MCM8;PRIM1;E2F1;CDK1		R-HSA-113504;R-HSA-113638;R-HSA-113643
R-HSA-3214847	HATs acetylate histones	17	110	0.0074967627615347915	2.2008251907457144E-5	1.540577633522E-4	13	15	0.0011572288227125443	9606	Homo sapiens	HIST1H2BN;HIST1H2BM;HIST1H2BO;HIST1H3J;HIST1H2BJ;HIST1H2BI;HIST1H2BL;HIST1H2BK;HIST2H4A;HIST1H2AE;HIST1H2AD;HIST1H3B;HIST1H4L;HIST1H2AH;HIST1H2AK;HIST2H2BB;HIST2H2BF;HIST1H4B;HIST1H2BF;HIST1H4H;HIST1H2BE;HIST1H2BG;HIST1H4C;HIST1H2BB;HIST1H4D;HIST1H4E;HIST1H2BD;HIST1H2BC		R-HSA-3318486;R-HSA-3321975;R-HSA-3301237;R-HSA-3662335;R-HSA-3697008;R-HSA-3321883;R-HSA-5144542;R-HSA-3301345;R-HSA-3697920;R-HSA-3662318;R-HSA-3318415;R-HSA-3318413;R-HSA-3321805
R-HSA-69273	Cyclin A/B1/B2 associated events during G2/M transition	9	32	0.002180876439719212	2.393553413093663E-5	1.6754873891655642E-4	21	25	0.0019287147045209073	9606	Homo sapiens	CCNA2;CCNB2;CCNB1;CDK2;PLK1;CDK1;CDC25C;PKMYT1;CDC25A		R-HSA-170055;R-HSA-170087;R-HSA-170116;R-HSA-170084;R-HSA-4088024;R-HSA-170149;R-HSA-170088;R-HSA-170057;R-HSA-170153;R-HSA-170158;R-HSA-170126;R-HSA-170159;R-HSA-170156;R-HSA-170131;R-HSA-170161;R-HSA-170070;R-HSA-170072;R-HSA-69754;R-HSA-69756;R-HSA-170076;R-HSA-170044
R-HSA-8856688	Golgi-to-ER retrograde transport	20	148	0.010086553533701356	2.8599738316148482E-5	2.0019816821303937E-4	4	18	0.0013886745872550533	9606	Homo sapiens	KIF23;KIF22;KIF11;TUBB4B;KIF15;TUBA1C;CENPE;TUBB6;TUBA1B;KIF18A;KIF18B;RACGAP1;KIFC1;TUBB3;KIF4A;KIF2C;KIF20B		R-HSA-8849350;R-HSA-6811426;R-HSA-6811423;R-HSA-8849353
R-HSA-174417	Telomere C-strand (Lagging Strand) Synthesis	11	51	0.0034757718258024944	3.4809032877669566E-5	2.1824890430499622E-4	17	18	0.0013886745872550533	9606	Homo sapiens	BLM;POLA2;RFC3;FEN1;RFC4;LIG1;RFC2;PRIM1;POLD1;CHTF18		R-HSA-174438;R-HSA-174439;R-HSA-9668597;R-HSA-174441;R-HSA-174446;R-HSA-174447;R-HSA-174444;R-HSA-174445;R-HSA-174451;R-HSA-174448;R-HSA-9668902;R-HSA-174452;R-HSA-174427;R-HSA-174456;R-HSA-9668904;R-HSA-174425;R-HSA-176702
R-HSA-9609690	HCMV Early Events	25	215	0.014652763579363457	3.590021045418723E-5	2.1824890430499622E-4	7	12	9.257830581700355E-4	9606	Homo sapiens	HIST1H2BN;HIST1H2BM;HIST1H2BO;HIST1H3J;HIST1H2BJ;HIST1H2BI;HIST1H2BL;HIST1H2BK;HIST2H4A;TUBA1C;TUBB6;TUBA1B;TUBB3;HIST1H2AE;HIST1H2AD;HIST1H3B;HIST1H4L;HIST1H2AH;HIST1H2AK;HIST2H2BB;TUBB4B;HIST2H2BF;HIST1H4B;HIST1H2BF;HIST1H4H;HIST1H2BE;HIST1H2BG;HIST1H4C;HIST1H2BB;HIST1H4D;HIST1H4E;HIST1H2BD;HIST1H2BC;EZH2		R-HSA-9614816;R-HSA-9621073;R-HSA-9614343;R-HSA-9614810;R-HSA-9614811;R-HSA-9623096;R-HSA-9614367
R-HSA-2565942	Regulation of PLK1 Activity at G2/M Transition	15	92	0.006270019764192735	3.6374817384166036E-5	2.1824890430499622E-4	9	12	9.257830581700355E-4	9606	Homo sapiens	PLK4;TUBB;CEP152;PLK1;HAUS5;TUBB4B;AURKB;AURKA;CCNB2;CCNB1;HAUS8;CENPJ;CDK1;CEP72;NEK2		R-HSA-3000319;R-HSA-3002798;R-HSA-4086410;R-HSA-3002811;R-HSA-2562526;R-HSA-2574845;R-HSA-3000327;R-HSA-3000310;R-HSA-2574840
R-HSA-176417	Phosphorylation of Emi1	5	8	5.45219109929803E-4	4.17991125023498E-5	2.507946750140988E-4	2	2	1.5429717636167257E-4	9606	Homo sapiens	CDC20;CCNB1;PLK1;CDK1;FBXO5		R-HSA-174122;R-HSA-174174
R-HSA-9018519	Estrogen-dependent gene expression	20	154	0.010495467866148708	4.9137704675517035E-5	2.948262280531022E-4	17	66	0.005091806819935195	9606	Homo sapiens	HIST1H2BN;HIST1H2BM;HIST1H2BO;HIST1H3J;HIST1H2BJ;HIST1H2BI;HIST1H2BL;HIST1H2BK;HIST2H4A;HIST1H2AE;HIST1H2AD;KPNA2;HIST1H3B;H2AFZ;HIST1H4L;HIST1H2AK;H2AFX;HIST2H2BB;H2BFS;HIST1H4B;HIST1H2BF;HIST1H4H;HIST1H2BE;HIST1H2BG;HIST1H4C;HIST1H2BB;HIST1H4D;HIST1H4E;HIST1H2BD;HIST1H2BC		R-HSA-9009065;R-HSA-9011981;R-HSA-9011949;R-HSA-9011983;R-HSA-9011950;R-HSA-9012000;R-HSA-9009378;R-HSA-9011941;R-HSA-9012196;R-HSA-9011975;R-HSA-9009371;R-HSA-9011966;R-HSA-9011985;R-HSA-9012209;R-HSA-9011952;R-HSA-9011984;R-HSA-9012208
R-HSA-8852135	Protein ubiquitination	14	84	0.0057248006542629315	5.1994890721718257E-5	3.1196934433030954E-4	9	32	0.002468754821786761	9606	Homo sapiens	HIST1H2BN;HIST1H2BM;HIST1H2BO;HIST1H2BJ;UBE2C;HIST1H2BI;HIST1H2BL;HIST1H2BK;HIST2H2BB;GMPPB;UBE2S;UBE2T;HIST1H2BF;HIST1H2BE;HIST1H2BG;HIST1H2BB;HIST1H2BD;HIST1H2BC		R-HSA-8943003;R-HSA-8852130;R-HSA-8852129;R-HSA-8943007;R-HSA-8852127;R-HSA-8943040;R-HSA-8943041;R-HSA-8942099;R-HSA-8942101
R-HSA-983231	Factors involved in megakaryocyte development and platelet production	23	194	0.013221563415797723	5.465130997206469E-5	3.279078598323881E-4	14	43	0.0033173892917759606	9606	Homo sapiens	HIST1H3J;KIF23;KIF22;KIF11;TUBB4B;KIF15;TUBA1C;CENPE;TUBB6;TUBA1B;KIF18A;KIF18B;RACGAP1;KIFC1;TUBB3;KIF4A;CDK2;KIF2C;DOCK2;KIF20B;HIST1H3B		R-HSA-997263;R-HSA-990478;R-HSA-1011598;R-HSA-984648;R-HSA-983266;R-HSA-984609;R-HSA-984671;R-HSA-984606;R-HSA-983259;R-HSA-994106;R-HSA-990489;R-HSA-1013881;R-HSA-984821;R-HSA-984689
R-HSA-5626467	RHO GTPases activate IQGAPs	9	36	0.0024534859946841138	5.8763150411089704E-5	3.525789024665382E-4	5	5	3.8574294090418145E-4	9606	Homo sapiens	TUBA1C;TUBA1B;TUBB6;TUBB3;TUBB4B;IQGAP3;SCG2		R-HSA-5626549;R-HSA-5626469;R-HSA-5672304;R-HSA-5626507;R-HSA-5672329
R-HSA-113507	E2F-enabled inhibition of pre-replication complex formation	5	9	6.133714986710284E-4	7.252390253564833E-5	4.3514341521389E-4	1	1	7.714858818083629E-5	9606	Homo sapiens	CCNB1;ORC6;ORC1;MCM8;CDK1		R-HSA-113638
R-HSA-2514853	Condensation of Prometaphase Chromosomes	6	15	0.0010222858311183807	8.387492359018811E-5	5.032495415411287E-4	4	4	3.0859435272334514E-4	9606	Homo sapiens	CCNB2;CCNB1;CDK1;NCAPG;SMC4;NCAPH		R-HSA-2514854;R-HSA-2529015;R-HSA-2520883;R-HSA-2529020
R-HSA-190840	Microtubule-dependent trafficking of connexons from Golgi to the plasma membrane	7	22	0.0014993525523069584	9.000342801068761E-5	5.400205680641257E-4	1	2	1.5429717636167257E-4	9606	Homo sapiens	TUBA1C;TUBA1B;TUBB6;TUBB3;TUBB4B		R-HSA-190520
R-HSA-110314	Recognition of DNA damage by PCNA-containing replication complex	8	30	0.0020445716622367613	9.685881198007174E-5	5.811528718804304E-4	5	6	4.6289152908501776E-4	9606	Homo sapiens	GMPPB;RFC3;RFC4;RFC2;POLE2;POLD1;DTL		R-HSA-5652005;R-HSA-5655466;R-HSA-5651992;R-HSA-5652009;R-HSA-5655481
R-HSA-5685938	HDR through Single Strand Annealing (SSA)	9	39	0.00265794316090779	1.0698358709471112E-4	6.419015225682667E-4	4	6	4.6289152908501776E-4	9606	Homo sapiens	BLM;RFC3;BRIP1;RFC4;RAD51;RFC2;EXO1;BRCA1		R-HSA-5686642;R-HSA-5686657;R-HSA-5693564;R-HSA-5693580
R-HSA-190872	Transport of connexons to the plasma membrane	7	23	0.0015675049410481838	1.1810360780162288E-4	7.086216468097373E-4	1	3	2.3144576454250888E-4	9606	Homo sapiens	TUBA1C;TUBA1B;TUBB6;TUBB3;TUBB4B		R-HSA-190520
R-HSA-174411	Polymerase switching on the C-strand of the telomere	8	31	0.002112724050977987	1.2097775479480433E-4	7.25866528768826E-4	6	6	4.6289152908501776E-4	9606	Homo sapiens	POLA2;RFC3;RFC4;RFC2;PRIM1;POLD1;CHTF18		R-HSA-174448;R-HSA-174439;R-HSA-9668902;R-HSA-174452;R-HSA-9668904;R-HSA-174447
R-HSA-110373	Resolution of AP sites via the multiple-nucleotide patch replacement pathway	8	32	0.002180876439719212	1.4985272309109288E-4	8.991163385465573E-4	14	19	0.0014658231754358896	9606	Homo sapiens	RFC3;FEN1;RFC4;LIG1;RFC2;POLE2;POLD1		R-HSA-110368;R-HSA-110371;R-HSA-5651792;R-HSA-5649873;R-HSA-5651805;R-HSA-5651773;R-HSA-5651739;R-HSA-5649883;R-HSA-5651782;R-HSA-5651809;R-HSA-110363;R-HSA-5651789;R-HSA-5651723;R-HSA-110364
R-HSA-380284	Loss of proteins required for interphase microtubule organization from the centrosome	12	71	0.004838819600627002	1.538356893202586E-4	9.230141359215516E-4	3	3	2.3144576454250888E-4	9606	Homo sapiens	PLK4;HAUS8;TUBB;CEP152;CENPJ;PLK1;CDK1;CEP72;NEK2;HAUS5;TUBB4B		R-HSA-380294;R-HSA-380272;R-HSA-380303
R-HSA-380259	Loss of Nlp from mitotic centrosomes	12	71	0.004838819600627002	1.538356893202586E-4	9.230141359215516E-4	2	2	1.5429717636167257E-4	9606	Homo sapiens	PLK4;HAUS8;TUBB;CEP152;CENPJ;PLK1;CDK1;CEP72;NEK2;HAUS5;TUBB4B		R-HSA-380272;R-HSA-380303
R-HSA-8866654	E3 ubiquitin ligases ubiquitinate target proteins	11	61	0.004157295713214748	1.6555380551863674E-4	9.933228331118205E-4	6	16	0.0012343774108933806	9606	Homo sapiens	HIST1H2BN;HIST1H2BM;HIST1H2BO;HIST1H2BJ;HIST1H2BI;HIST1H2BL;HIST1H2BK;HIST2H2BB;GMPPB;HIST1H2BF;HIST1H2BE;HIST1H2BG;HIST1H2BB;HIST1H2BD;HIST1H2BC		R-HSA-8943003;R-HSA-8943007;R-HSA-8943040;R-HSA-8943041;R-HSA-8942099;R-HSA-8942101
R-HSA-6783310	Fanconi Anemia Pathway	9	42	0.0028624003271314658	1.8467502675123537E-4	0.0011080501605074122	12	13	0.0010029316463508718	9606	Homo sapiens	FANCI;DCLRE1B;EME1;FANCD2;UBE2T;FANCA;STRA13;FANCB		R-HSA-6786166;R-HSA-6785126;R-HSA-6785732;R-HSA-6785986;R-HSA-6785361;R-HSA-6788385;R-HSA-6785087;R-HSA-6785342;R-HSA-6786171;R-HSA-6786155;R-HSA-6785594;R-HSA-6788392
R-HSA-389977	Post-chaperonin tubulin folding pathway	7	25	0.0017038097185306344	1.95668282499728E-4	0.001174009694998368	9	9	6.943372936275266E-4	9606	Homo sapiens	TUBA1C;TUBA1B;TUBB6;TUBB3;TUBB4B		R-HSA-389972;R-HSA-389956;R-HSA-389974;R-HSA-389969;R-HSA-389955;R-HSA-389964;R-HSA-389976;R-HSA-389963;R-HSA-389978
R-HSA-179409	APC-Cdc20 mediated degradation of Nek2A	7	26	0.0017719621072718598	2.475472062480888E-4	0.0014852832374885327	3	3	2.3144576454250888E-4	9606	Homo sapiens	CDC20;UBE2S;UBE2C;BUB1B;NEK2;BUB3;BUB1;MAD2L1		R-HSA-179410;R-HSA-179417;R-HSA-179421
R-HSA-2132295	MHC class II antigen presentation	18	148	0.010086553533701356	2.525098232262213E-4	0.0015150589393573277	2	26	0.0020058632927017436	9606	Homo sapiens	IL1R2;KIF23;KIF22;KIF11;TUBB4B;KIF15;TUBA1C;CENPE;TUBB6;TUBA1B;KIF18A;RACGAP1;TUBB3;KIF4A;KIF2C		R-HSA-2213248;R-HSA-8856157
R-HSA-5696397	Gap-filling DNA repair synthesis and ligation in GG-NER	7	27	0.0018401144960130853	3.099612606000113E-4	0.001749913578072415	2	2	1.5429717636167257E-4	9606	Homo sapiens	RFC3;RFC4;LIG1;RFC2;POLE2;POLD1		R-HSA-5690997;R-HSA-5691001
R-HSA-176814	Activation of APC/C and APC/C:Cdc20 mediated degradation of mitotic proteins	12	77	0.005247733933074354	3.181672220000653E-4	0.001749913578072415	15	15	0.0011572288227125443	9606	Homo sapiens	UBE2C;PLK1;BUB1B;CDC20;CCNA2;CCNB1;PTTG1;UBE2S;CDK1;NEK2;BUB3;BUB1;MAD2L1		R-HSA-174144;R-HSA-174119;R-HSA-174120;R-HSA-174121;R-HSA-174255;R-HSA-174157;R-HSA-179410;R-HSA-174227;R-HSA-174132;R-HSA-174202;R-HSA-174171;R-HSA-174104;R-HSA-179417;R-HSA-174238;R-HSA-179421
R-HSA-68911	G2 Phase	4	7	4.7706672118857766E-4	3.49982715614483E-4	0.001749913578072415	2	2	1.5429717636167257E-4	9606	Homo sapiens	CCNA2;CDK2;E2F1;CDK1		R-HSA-187937;R-HSA-187959
R-HSA-69478	G2/M DNA replication checkpoint	4	7	4.7706672118857766E-4	3.49982715614483E-4	0.001749913578072415	2	2	1.5429717636167257E-4	9606	Homo sapiens	CCNB2;CCNB1;CDK1;PKMYT1		R-HSA-170070;R-HSA-170055
R-HSA-140342	Apoptosis induced DNA fragmentation	5	13	8.859810536359299E-4	3.920828314064595E-4	0.0019604141570322975	3	12	9.257830581700355E-4	9606	Homo sapiens	HMGB2;HIST1H1E;HIST1H1A;HIST1H1B;HIST1H1C		R-HSA-211239;R-HSA-266204;R-HSA-211247
R-HSA-380270	Recruitment of mitotic centrosome proteins and complexes	12	81	0.005520343488039256	4.957284362647751E-4	0.0024786421813238757	3	3	2.3144576454250888E-4	9606	Homo sapiens	PLK4;HAUS8;TUBB;CEP152;CENPJ;PLK1;CDK1;CEP72;NEK2;HAUS5;TUBB4B		R-HSA-380311;R-HSA-380455;R-HSA-380283
R-HSA-141405	Inhibition of the proteolytic activity of APC/C required for the onset of anaphase by mitotic spindle checkpoint components	6	21	0.0014312001635657329	5.0074126352595E-4	0.0025037063176297503	3	3	2.3144576454250888E-4	9606	Homo sapiens	CDC20;UBE2S;UBE2C;BUB1B;BUB3;BUB1;MAD2L1		R-HSA-141429;R-HSA-141423;R-HSA-141437
R-HSA-141430	Inactivation of APC/C via direct inhibition of the APC/C complex	6	21	0.0014312001635657329	5.0074126352595E-4	0.0025037063176297503	2	2	1.5429717636167257E-4	9606	Homo sapiens	CDC20;UBE2S;UBE2C;BUB1B;BUB3;BUB1;MAD2L1		R-HSA-141423;R-HSA-141437
R-HSA-6804114	TP53 Regulates Transcription of Genes Involved in G2 Cell Cycle Arrest	6	21	0.0014312001635657329	5.0074126352595E-4	0.0025037063176297503	4	11	8.486344699891992E-4	9606	Homo sapiens	CCNB1;RBL1;CDK1;CDC25C;AURKB;AURKA		R-HSA-6791235;R-HSA-6803875;R-HSA-6798268;R-HSA-6798282
R-HSA-69052	Switching of origins to a post-replicative state	13	93	0.00633817215293396	5.040239719036332E-4	0.002520119859518166	9	9	6.943372936275266E-4	9606	Homo sapiens	CDT1;MCM7;UBE2C;MCM8;CDC6;CCNA2;ORC6;CCNE2;ORC1;UBE2S;CDK2;CDK1;MCM5;MCM2		R-HSA-68944;R-HSA-68947;R-HSA-68946;R-HSA-68948;R-HSA-69015;R-HSA-69016;R-HSA-69019;R-HSA-69005;R-HSA-69006
R-HSA-389960	Formation of tubulin folding intermediates by CCT/TriC	7	30	0.0020445716622367613	5.760149693402328E-4	0.002880074846701164	2	2	1.5429717636167257E-4	9606	Homo sapiens	TUBA1C;TUBA1B;TUBB6;TUBB3;TUBB4B		R-HSA-389954;R-HSA-389961
R-HSA-8863678	Neurodegenerative Diseases	7	30	0.0020445716622367613	5.760149693402328E-4	0.002880074846701164	6	22	0.0016972689399783983	9606	Homo sapiens	BCL2L11;SOD2;CDC25C;CDC25A;LMNB1		R-HSA-8863014;R-HSA-8868340;R-HSA-8863011;R-HSA-8870703;R-HSA-8870686;R-HSA-8863674
R-HSA-8862803	Deregulated CDK5 triggers multiple neurodegenerative pathways in Alzheimer's disease models	7	30	0.0020445716622367613	5.760149693402328E-4	0.002880074846701164	6	22	0.0016972689399783983	9606	Homo sapiens	BCL2L11;SOD2;CDC25C;CDC25A;LMNB1		R-HSA-8863014;R-HSA-8868340;R-HSA-8863011;R-HSA-8870703;R-HSA-8870686;R-HSA-8863674
R-HSA-176408	Regulation of APC/C activators between G1/S and early anaphase	12	83	0.005656648265521706	6.119631147341043E-4	0.0030598155736705213	14	14	0.001080080234531708	9606	Homo sapiens	UBE2C;PLK1;BUB1B;CDC20;CCNA2;CCNB1;UBE2S;CDK2;CDK1;FBXO5;BUB3;BUB1;MAD2L1		R-HSA-174209;R-HSA-174122;R-HSA-174251;R-HSA-141423;R-HSA-174159;R-HSA-188371;R-HSA-174097;R-HSA-141429;R-HSA-174139;R-HSA-174203;R-HSA-174235;R-HSA-174174;R-HSA-174079;R-HSA-141437
R-HSA-8852276	The role of GTSE1 in G2/M progression after G2 checkpoint	12	83	0.005656648265521706	6.119631147341043E-4	0.0030598155736705213	10	10	7.714858818083629E-4	9606	Homo sapiens	TUBA1C;CCNB2;TUBA1B;TUBB6;CCNB1;TUBB3;PLK1;CDK1;TUBB4B;GTSE1		R-HSA-8852324;R-HSA-8852306;R-HSA-8852354;R-HSA-8852337;R-HSA-8852351;R-HSA-8852317;R-HSA-8852331;R-HSA-8852362;R-HSA-8852298;R-HSA-8852280
R-HSA-380287	Centrosome maturation	12	83	0.005656648265521706	6.119631147341043E-4	0.0030598155736705213	6	6	4.6289152908501776E-4	9606	Homo sapiens	PLK4;HAUS8;TUBB;CEP152;CENPJ;PLK1;CDK1;CEP72;NEK2;HAUS5;TUBB4B		R-HSA-380311;R-HSA-380455;R-HSA-380294;R-HSA-380272;R-HSA-380303;R-HSA-380283
R-HSA-6804756	Regulation of TP53 Activity through Phosphorylation	13	95	0.006474476930416411	6.120297988567724E-4	0.0030601489942838622	5	26	0.0020058632927017436	9606	Homo sapiens	BLM;RFC3;RFC4;RFC2;BRCA1;AURKB;AURKA;CCNA2;TPX2;BRIP1;EXO1;CDK2;CDK1		R-HSA-6805126;R-HSA-6805109;R-HSA-6799332;R-HSA-6805122;R-HSA-6805103
R-HSA-9645723	Diseases of programmed cell death	7	32	0.002180876439719212	8.367206677885042E-4	0.004183603338942521	6	23	0.0017744175281592346	9606	Homo sapiens	BCL2L11;SOD2;CDC25C;CDC25A;LMNB1		R-HSA-8863014;R-HSA-8868340;R-HSA-8863011;R-HSA-8870703;R-HSA-8870686;R-HSA-8863674
R-HSA-1368108	BMAL1:CLOCK,NPAS2 activates circadian gene expression	8	42	0.0028624003271314658	8.862437199200768E-4	0.004431218599600384	8	20	0.0015429717636167258	9606	Homo sapiens	NOCT;SERPINE1;STRA13;KLF15		R-HSA-8878679;R-HSA-5663124;R-HSA-5663138;R-HSA-5663170;R-HSA-549424;R-HSA-8878702;R-HSA-879798;R-HSA-549364
R-HSA-5620912	Anchoring of the basal body to the plasma membrane	13	99	0.006747086485381313	8.873088598970735E-4	0.004436544299485368	8	9	6.943372936275266E-4	9606	Homo sapiens	PLK4;HAUS8;TUBB;CEP152;CENPJ;PLK1;CDK1;CEP72;KIF24;NEK2;HAUS5;TUBB4B		R-HSA-5626228;R-HSA-5626227;R-HSA-5626220;R-HSA-5626223;R-HSA-5626681;R-HSA-5617816;R-HSA-5626699;R-HSA-5638009
R-HSA-2980767	Activation of NIMA Kinases NEK9, NEK6, NEK7	4	9	6.133714986710284E-4	8.893961691605057E-4	0.004446980845802528	2	4	3.0859435272334514E-4	9606	Homo sapiens	CCNB2;CCNB1;PLK1;CDK1		R-HSA-2984220;R-HSA-2984226
R-HSA-2995410	Nuclear Envelope (NE) Reassembly	12	88	0.005997410209227834	0.0010060036655408222	0.005030018327704111	3	24	0.001851566116340071	9606	Homo sapiens	TUBA1C;CCNB2;TUBA1B;TUBB6;CCNB1;TUBB3;CDK1;TUBB4B;TMPO;LMNB1		R-HSA-9668419;R-HSA-9624800;R-HSA-2995376
R-HSA-176409	APC/C:Cdc20 mediated degradation of mitotic proteins	11	76	0.005179581544333129	0.0010076685419433407	0.005038342709716703	13	13	0.0010029316463508718	9606	Homo sapiens	CDC20;CCNA2;CCNB1;PTTG1;UBE2S;UBE2C;CDK1;BUB1B;NEK2;BUB3;BUB1;MAD2L1		R-HSA-174144;R-HSA-174120;R-HSA-174121;R-HSA-174255;R-HSA-174157;R-HSA-179410;R-HSA-174227;R-HSA-174202;R-HSA-174171;R-HSA-174104;R-HSA-179417;R-HSA-174238;R-HSA-179421
R-HSA-9609646	HCMV Infection	25	270	0.01840114496013085	0.0010347012268372424	0.005173506134186212	8	31	0.002391606233605925	9606	Homo sapiens	HIST1H2BN;HIST1H2BM;HIST1H2BO;HIST1H3J;HIST1H2BJ;HIST1H2BI;HIST1H2BL;HIST1H2BK;HIST2H4A;TUBA1C;TUBB6;TUBA1B;TUBB3;HIST1H2AE;HIST1H2AD;HIST1H3B;HIST1H4L;HIST1H2AH;HIST1H2AK;HIST2H2BB;TUBB4B;HIST2H2BF;HIST1H4B;HIST1H2BF;HIST1H4H;HIST1H2BE;HIST1H2BG;HIST1H4C;HIST1H2BB;HIST1H4D;HIST1H4E;HIST1H2BD;HIST1H2BC;EZH2		R-HSA-9614816;R-HSA-9621073;R-HCY-9625991;R-HSA-9614343;R-HSA-9614810;R-HSA-9614811;R-HSA-9623096;R-HSA-9614367
R-HSA-9619483	Activation of AMPK downstream of NMDARs	7	34	0.002317181217201663	0.0011827149625495137	0.0059135748127475685	1	3	2.3144576454250888E-4	9606	Homo sapiens	TUBA1C;TUBA1B;TUBB6;TUBB3;TUBB4B		R-HSA-9619542
R-HSA-9661069	Defective binding of RB1 mutants to E2F1,(E2F2, E2F3)	5	17	0.0011585906086008315	0.0012900422463582029	0.006450211231791014	1	1	7.714858818083629E-5	9606	Homo sapiens	CDKN1C;CCNE2;CDK2;E2F1;CDK1		R-HSA-9659782
R-HSA-2559584	Formation of Senescence-Associated Heterochromatin Foci (SAHF)	5	17	0.0011585906086008315	0.0012900422463582029	0.006450211231791014	1	2	1.5429717636167257E-4	9606	Homo sapiens	HIST1H1E;HIST1H1A;HIST1H1B;HIST1H1C;LMNB1		R-HSA-4647594
R-HSA-9659787	Aberrant regulation of mitotic G1/S transition in cancer due to RB1 defects	5	17	0.0011585906086008315	0.0012900422463582029	0.006450211231791014	1	2	1.5429717636167257E-4	9606	Homo sapiens	CDKN1C;CCNE2;CDK2;E2F1;CDK1		R-HSA-9659782
R-HSA-68867	Assembly of the pre-replicative complex	10	68	0.004634362434403326	0.0014969072907521364	0.0065276123627588944	8	12	9.257830581700355E-4	9606	Homo sapiens	CDT1;ORC6;MCM7;ORC1;MCM8;E2F1;MCM5;CDC6;MCM2		R-HSA-68849;R-HSA-68688;R-HSA-68611;R-HSA-68615;R-HSA-68712;R-HSA-68826;R-HSA-68637;R-HSA-176973
R-HSA-6811442	Intra-Golgi and retrograde Golgi-to-ER traffic	21	218	0.014857220745587133	0.0015854460101414336	0.0065276123627588944	6	48	0.003703132232680142	9606	Homo sapiens	KIF23;KIF22;KIF11;TUBB4B;KIF15;TUBA1C;CENPE;TUBB6;TUBA1B;KIF18A;KIF18B;RACGAP1;KIFC1;TUBB3;KIF4A;MAN1C1;KIF2C;KIF20B		R-HSA-8849350;R-HSA-8847635;R-HSA-6811426;R-HSA-6811423;R-HSA-8849353;R-HSA-8847544
R-HSA-9675126	Diseases of mitotic cell cycle	7	36	0.0024534859946841138	0.0016319030906897236	0.0065276123627588944	2	3	2.3144576454250888E-4	9606	Homo sapiens	CDKN1C;CCNE2;UBE2S;UBE2C;CDK2;E2F1;CDK1		R-HSA-9687377;R-HSA-9659782
R-HSA-9687139	Aberrant regulation of mitotic cell cycle due to RB1 defects	7	36	0.0024534859946841138	0.0016319030906897236	0.0065276123627588944	2	3	2.3144576454250888E-4	9606	Homo sapiens	CDKN1C;CCNE2;UBE2S;UBE2C;CDK2;E2F1;CDK1		R-HSA-9687377;R-HSA-9659782
R-HSA-5689880	Ub-specific processing proteases	20	206	0.014039392080692428	0.0018521166896539043	0.007408466758615617	8	40	0.0030859435272334516	9606	Homo sapiens	HIST1H2BN;HIST1H2BM;HIST1H2BO;HIST1H2BJ;HIST1H2AH;HIST1H2BI;HIST1H2AK;HIST1H2BL;HIST1H2BK;HIST2H2BB;HIST2H2BF;CDC25A;CDC20;CCNA2;HIST1H2AE;HIST1H2BF;HIST1H2AD;HIST1H2BE;HIST1H2BG;CLSPN;HIST1H2BB;HIST1H2BD;HIST1H2BC;BIRC3		R-HSA-6781797;R-HSA-5696914;R-HSA-5696960;R-HSA-5690080;R-HSA-5697009;R-HSA-5696958;R-HSA-5690157;R-HSA-5696600
R-HSA-389958	Cooperation of Prefoldin and TriC/CCT in actin and tubulin folding	7	37	0.002521638383425339	0.0019012242154152759	0.0076048968616611035	4	6	4.6289152908501776E-4	9606	Homo sapiens	TUBA1C;TUBA1B;TUBB6;TUBB3;TUBB4B		R-HSA-389970;R-HSA-389954;R-HSA-389980;R-HSA-389961
R-HSA-73933	Resolution of Abasic Sites (AP sites)	8	48	0.003271314659578818	0.002033576576075613	0.008134306304302452	14	43	0.0033173892917759606	9606	Homo sapiens	RFC3;FEN1;RFC4;LIG1;RFC2;POLE2;POLD1		R-HSA-110368;R-HSA-110371;R-HSA-5651792;R-HSA-5649873;R-HSA-5651805;R-HSA-5651773;R-HSA-5651739;R-HSA-5649883;R-HSA-5651782;R-HSA-5651809;R-HSA-110363;R-HSA-5651789;R-HSA-5651723;R-HSA-110364
R-HSA-5617833	Cilium Assembly	20	208	0.014175696858174878	0.002066238518957264	0.008264954075829056	16	50	0.0038574294090418146	9606	Homo sapiens	PLK4;TUBB;CEP152;PLK1;KIF24;HAUS5;TUBB4B;TUBA1C;TUBB6;TUBA1B;HAUS8;TUBB3;CENPJ;TCTEX1D1;CDK1;CEP72;DYNLRB2;NEK2		R-HSA-5624949;R-HSA-5626228;R-HSA-5625424;R-HSA-5626227;R-HSA-5625426;R-HSA-5626681;R-HSA-5624952;R-HSA-5617816;R-HSA-5618328;R-HSA-5618331;R-HSA-5638009;R-HSA-5625421;R-HSA-5626220;R-HSA-5626223;R-HSA-5625416;R-HSA-5626699
R-HSA-69183	Processive synthesis on the lagging strand	5	19	0.0012948953860832822	0.0020873453062624225	0.00834938122504969	7	7	5.40040117265854E-4	9606	Homo sapiens	POLA2;FEN1;LIG1;PRIM1;POLD1		R-HSA-69152;R-HSA-69173;R-HSA-69140;R-HSA-69127;R-HSA-69142;R-HSA-69144;R-HSA-69116
R-HSA-8939211	ESR-mediated signaling	23	256	0.017447011517753696	0.0023406862241421855	0.009362744896568742	22	110	0.008486344699891991	9606	Homo sapiens	HIST1H2BN;HIST1H2BM;HIST1H2BO;HIST1H3J;HIST1H2BJ;HIST1H2BI;HIST1H2BL;HIST1H2BK;HIST2H4A;HIST1H2AE;HIST1H2AD;S1PR3;KPNA2;HIST1H3B;H2AFZ;HIST1H4L;MMP1;HIST1H2AK;H2AFX;HIST2H2BB;H2BFS;BTC;HIST1H4B;HIST1H2BF;HIST1H4H;HIST1H2BE;HIST1H2BG;HIST1H4C;HIST1H2BB;HIST1H4D;HIST1H4E;HIST1H2BD;HIST1H2BC		R-HSA-9009065;R-HSA-9624272;R-HSA-9011981;R-HSA-9011949;R-HSA-9011983;R-HSA-9011950;R-HSA-9625813;R-HSA-9012000;R-HSA-9625465;R-HSA-9009378;R-HSA-9011941;R-HSA-9012196;R-HSA-9011975;R-HSA-9009371;R-HSA-9011966;R-HSA-9625482;R-HSA-9011985;R-HSA-9012209;R-HSA-9011952;R-HSA-9011984;R-HSA-9012208;R-HSA-9625487
R-HSA-68949	Orc1 removal from chromatin	10	73	0.004975124378109453	0.0024877569814837353	0.009951027925934941	4	4	3.0859435272334514E-4	9606	Homo sapiens	CCNA2;CDT1;ORC6;MCM7;ORC1;MCM8;CDK2;CDK1;MCM5;CDC6;MCM2		R-HSA-68944;R-HSA-68947;R-HSA-68946;R-HSA-68948
R-HSA-9668328	Sealing of the nuclear envelope (NE) by ESCRT-III	7	39	0.00265794316090779	0.002542157651101218	0.010168630604404871	1	7	5.40040117265854E-4	9606	Homo sapiens	TUBA1C;TUBA1B;TUBB6;TUBB3;TUBB4B		R-HSA-9668419
R-HSA-3700989	Transcriptional Regulation by TP53	37	486	0.03312206092823553	0.0025493238119576045	0.010197295247830418	28	259	0.0199814843388366	9606	Homo sapiens	BLM;BRCA1;AURKB;AURKA;BRIP1;CCNB1;EXO1;E2F1;E2F7;E2F8;MAP2K6;FANCI;RFC3;RFC4;RFC2;CDC25C;CCNA2;TPX2;RBL1;CCNE2;FANCD2;CENPJ;RRAGD;CDK2;CDK1;BIRC5		R-HSA-6797606;R-HSA-6799332;R-HSA-6803875;R-HSA-8953037;R-HSA-6798304;R-HSA-6805103;R-HSA-6805109;R-HSA-6797616;R-HSA-6793661;R-HSA-6798268;R-HSA-187934;R-HSA-6805126;R-HSA-6797766;R-HSA-6791235;R-HSA-6797763;R-HSA-6805122;R-HSA-6801666;R-HSA-6798347;R-HSA-8952996;R-HSA-6798282;R-HSA-380979;R-HSA-6798353;R-HSA-6797712;R-HSA-6802973;R-HSA-69562;R-HSA-8877691;R-HSA-6798299;R-HSA-8953013
R-HSA-176412	Phosphorylation of the APC/C	5	20	0.0013630477748245075	0.0025986020603177007	0.010394408241270803	2	2	1.5429717636167257E-4	9606	Homo sapiens	CCNB1;UBE2S;UBE2C;PLK1;CDK1		R-HSA-174119;R-HSA-174132
R-HSA-69236	G1 Phase	8	51	0.0034757718258024944	0.0029337962521130967	0.011735185008452387	13	15	0.0011572288227125443	9606	Homo sapiens	CDKN2D;CDKN1C;RBL1;CCNE2;CDK2;E2F1;CDK1;CKS1B		R-HSA-182594;R-HSA-8942607;R-HSA-9018017;R-HSA-69227;R-HSA-8941895;R-HSA-8941915;R-HSA-1363328;R-HSA-1363331;R-HSA-8942803;R-HSA-1226094;R-HSA-8942836;R-HSA-1226095;R-HSA-1363274
R-HSA-69231	Cyclin D associated events in G1	8	51	0.0034757718258024944	0.0029337962521130967	0.011735185008452387	13	15	0.0011572288227125443	9606	Homo sapiens	CDKN2D;CDKN1C;RBL1;CCNE2;CDK2;E2F1;CDK1;CKS1B		R-HSA-182594;R-HSA-8942607;R-HSA-9018017;R-HSA-69227;R-HSA-8941895;R-HSA-8941915;R-HSA-1363328;R-HSA-1363331;R-HSA-8942803;R-HSA-1226094;R-HSA-8942836;R-HSA-1226095;R-HSA-1363274
R-HSA-201681	TCF dependent signaling in response to WNT	20	216	0.014720915968104683	0.0031439734698230914	0.012575893879292366	17	71	0.005477549760839377	9606	Homo sapiens	HIST1H2BN;HIST1H2BM;HIST1H2BO;HIST1H3J;HIST1H2BJ;HIST1H2BI;HIST1H2BL;HIST1H2BK;TCF7;HIST2H4A;HIST1H2AE;RSPO2;HIST1H2AD;HIST1H3B;H2AFZ;HIST1H4L;HIST1H2AK;H2AFX;HIST2H2BB;H2BFS;HIST1H4B;HIST1H2BF;HIST1H4H;HIST1H2BE;HIST1H2BG;HIST1H4C;HIST1H2BB;HIST1H4D;SCG2;HIST1H4E;HIST1H2BD;HIST1H2BC		R-HSA-3299569;R-HSA-3361751;R-HSA-3322422;R-HSA-3451153;R-HSA-3364026;R-HSA-3322427;R-HSA-3322424;R-HSA-4411372;R-HSA-4641206;R-HSA-4641205;R-HSA-201712;R-HSA-4411351;R-HSA-4641246;R-HSA-3364042;R-HSA-3364014;R-HSA-5665608;R-HSA-3451147
R-HSA-8955332	Carboxyterminal post-translational modifications of tubulin	8	52	0.0035439242145437195	0.0032943091324848517	0.013177236529939407	6	6	4.6289152908501776E-4	9606	Homo sapiens	TUBA1C;TUBA1B;TUBB6;TUBB3;TUBB4B		R-HSA-8955706;R-HSA-8955869;R-HSA-8955712;R-HSA-8865774;R-HSA-8867370;R-HSA-8866105
R-HSA-190861	Gap junction assembly	7	41	0.0027942479383902406	0.0033374933265708506	0.013349973306283403	3	16	0.0012343774108933806	9606	Homo sapiens	TUBA1C;TUBA1B;TUBB6;TUBB3;TUBB4B		R-HSA-190520;R-HSA-191737;R-HSA-190877
R-HSA-3214858	RMTs methylate histone arginines	8	53	0.003612076603284945	0.003688292104524371	0.014753168418097484	16	22	0.0016972689399783983	9606	Homo sapiens	HIST1H3J;H2AFZ;HIST1H4L;HIST1H2AH;HIST1H2AK;H2AFX;HIST2H4A;HIST1H4B;HIST1H2AE;HIST1H4H;HIST1H2AD;HIST1H4C;HIST1H3B;HIST1H4D;HIST1H4E		R-HSA-5205867;R-HSA-5216234;R-HSA-5218952;R-HSA-5205799;R-HSA-5212679;R-HSA-5205798;R-HSA-5205861;R-HSA-5661117;R-HSA-5225602;R-HSA-5205824;R-HSA-5661126;R-HSA-5205822;R-HSA-5205820;R-HSA-5229203;R-HSA-5229010;R-HSA-5225649
R-HSA-75153	Apoptotic execution phase	8	54	0.0036802289920261706	0.004117759330730775	0.0164710373229231	6	57	0.004397469526307669	9606	Homo sapiens	OCLN;HMGB2;HIST1H1E;CLSPN;HIST1H1A;HIST1H1B;HIST1H1C;LMNB1		R-HSA-351876;R-HSA-264871;R-HSA-211239;R-HSA-351936;R-HSA-266204;R-HSA-211247
R-HSA-437239	Recycling pathway of L1	8	55	0.0037483813807673958	0.004584761973460583	0.01833904789384233	2	14	0.001080080234531708	9606	Homo sapiens	TUBA1C;TUBA1B;TUBB6;TUBB3;KIF4A;TUBB4B		R-HSA-445077;R-HSA-445071
R-HSA-4839726	Chromatin organization	22	256	0.017447011517753696	0.00479605249367121	0.01918420997468484	72	84	0.006480481407190248	9606	Homo sapiens	HIST1H2BN;HIST1H2BM;HIST1H2BO;HIST1H3J;HIST1H2BJ;HIST1H2BI;HIST1H2BL;SUV39H1;HIST1H2BK;HIST2H4A;HIST1H2AE;HIST1H2AD;HIST1H3B;HIST1H3C;H2AFZ;HIST1H4L;HIST1H2AH;HIST1H2AK;H2AFX;HIST2H2BB;HIST2H2BF;HIST1H4B;HIST1H2BF;HIST1H4H;HIST1H2BE;HIST1H2BG;HIST1H4C;HIST1H2BB;HIST1H4D;HIST1H4E;HIST1H2BD;HIST1H2BC;EZH2		R-HSA-5159245;R-HSA-5205824;R-HSA-5144542;R-HSA-5661126;R-HSA-5651654;R-HSA-5661124;R-HSA-5661125;R-HSA-5661122;R-HSA-5661123;R-HSA-5661120;R-HSA-5661121;R-HSA-5229010;R-HSA-4722133;R-HSA-5651657;R-HSA-5205867;R-HSA-5216234;R-HSA-5634802;R-HSA-3321883;R-HSA-5205861;R-HSA-5638141;R-HSA-5649764;R-HSA-3697920;R-HSA-3318415;R-HSA-4827383;R-HSA-4827382;R-HSA-3318413;R-HSA-4754187;R-HSA-5244692;R-HSA-3…
R-HSA-3247509	Chromatin modifying enzymes	22	256	0.017447011517753696	0.00479605249367121	0.01918420997468484	72	84	0.006480481407190248	9606	Homo sapiens	HIST1H2BN;HIST1H2BM;HIST1H2BO;HIST1H3J;HIST1H2BJ;HIST1H2BI;HIST1H2BL;SUV39H1;HIST1H2BK;HIST2H4A;HIST1H2AE;HIST1H2AD;HIST1H3B;HIST1H3C;H2AFZ;HIST1H4L;HIST1H2AH;HIST1H2AK;H2AFX;HIST2H2BB;HIST2H2BF;HIST1H4B;HIST1H2BF;HIST1H4H;HIST1H2BE;HIST1H2BG;HIST1H4C;HIST1H2BB;HIST1H4D;HIST1H4E;HIST1H2BD;HIST1H2BC;EZH2		R-HSA-5159245;R-HSA-5205824;R-HSA-5144542;R-HSA-5661126;R-HSA-5651654;R-HSA-5661124;R-HSA-5661125;R-HSA-5661122;R-HSA-5661123;R-HSA-5661120;R-HSA-5661121;R-HSA-5229010;R-HSA-4722133;R-HSA-5651657;R-HSA-5205867;R-HSA-5216234;R-HSA-5634802;R-HSA-3321883;R-HSA-5205861;R-HSA-5638141;R-HSA-5649764;R-HSA-3697920;R-HSA-3318415;R-HSA-4827383;R-HSA-4827382;R-HSA-3318413;R-HSA-4754187;R-HSA-5244692;R-HSA-3…
R-HSA-5620924	Intraflagellar transport	8	56	0.0038165337695086213	0.005091383904282654	0.020365535617130615	6	12	9.257830581700355E-4	9606	Homo sapiens	TUBA1C;TUBA1B;TUBB6;TUBB3;TCTEX1D1;DYNLRB2;TUBB4B		R-HSA-5624949;R-HSA-5625424;R-HSA-5625426;R-HSA-5625421;R-HSA-5624952;R-HSA-5625416
R-HSA-157118	Signaling by NOTCH	22	258	0.01758331629523615	0.005233771166356482	0.02093508466542593	9	154	0.01188088257984879	9606	Homo sapiens	HIST1H2BN;HIST1H2BM;HIST1H2BO;HIST1H3J;HIST1H2BJ;HIST1H2BI;HIST1H2BL;HIST1H2BK;HIST2H4A;E2F1;HIST1H2AE;HIST1H2AD;HIST1H3B;DLGAP5;H2AFZ;HIST1H4L;HIST1H2AK;H2AFX;HIST2H2BB;H2BFS;HIST1H4B;HIST1H2BF;TACC3;HIST1H4H;HIST1H2BE;HIST1H2BG;HIST1H4C;HIST1H2BB;HIST1H4D;HIST1H4E;HIST1H2BD;HIST1H2BC		R-HSA-9604834;R-HSA-9604675;R-HSA-9018538;R-HSA-9017855;R-HSA-9018542;R-HSA-4395231;R-HSA-9604831;R-HSA-1912416;R-HSA-9604829
R-HSA-174048	APC/C:Cdc20 mediated degradation of Cyclin B	5	24	0.001635657329789409	0.005570625537919205	0.02228250215167682	3	3	2.3144576454250888E-4	9606	Homo sapiens	CDC20;CCNB1;UBE2S;UBE2C;CDK1		R-HSA-174227;R-HSA-174120;R-HSA-174157
R-HSA-73893	DNA Damage Bypass	8	57	0.003884686158249847	0.00563973725783995	0.0225589490313598	29	34	0.002623051998148434	9606	Homo sapiens	GMPPB;RFC3;RFC4;RFC2;POLE2;POLD1;DTL		R-HSA-5655892;R-HSA-5656148;R-HSA-5653780;R-HSA-5653840;R-HSA-5656158;R-HSA-5655965;R-HSA-5653786;R-HSA-5655835;R-HSA-5651992;R-HSA-5653766;R-HSA-5653838;R-HSA-5654989;R-HSA-5654986;R-HSA-5653770;R-HSA-5654985;R-HSA-5652151;R-HSA-110307;R-HSA-110308;R-HSA-110311;R-HSA-5653756;R-HSA-110317;R-HSA-5653754;R-HSA-110316;R-HSA-110319;R-HSA-5655481;R-HSA-5652005;R-HSA-5655466;R-HSA-5652009;R-HSA-5656105
R-HSA-5656169	Termination of translesion DNA synthesis	6	35	0.002385333605942888	0.006276653780437291	0.025106615121749165	8	9	6.943372936275266E-4	9606	Homo sapiens	RFC3;RFC4;RFC2;POLE2;POLD1		R-HSA-5653766;R-HSA-5653780;R-HSA-5653840;R-HSA-5653838;R-HSA-5653756;R-HSA-5653786;R-HSA-5653770;R-HSA-5653754
R-HSA-9646399	Aggrephagy	7	47	0.0032031622708375927	0.006878626018483325	0.0275145040739333	4	15	0.0011572288227125443	9606	Homo sapiens	TUBA1C;TUBA1B;TUBB6;TUBB3;TUBB4B		R-HSA-9646679;R-HSA-9646390;R-HSA-9646383;R-HSA-9646685
R-HSA-179419	APC:Cdc20 mediated degradation of cell cycle proteins prior to satisfation of the cell cycle checkpoint	9	74	0.005043276766850678	0.008407678424727116	0.033630713698908465	6	6	4.6289152908501776E-4	9606	Homo sapiens	CDC20;CCNA2;UBE2S;UBE2C;CDK1;BUB1B;NEK2;BUB3;BUB1;MAD2L1		R-HSA-179410;R-HSA-174171;R-HSA-174104;R-HSA-179417;R-HSA-174255;R-HSA-179421
R-HSA-162658	Golgi Cisternae Pericentriolar Stack Reorganization	4	17	0.0011585906086008315	0.008488587589533636	0.033954350358134544	4	6	4.6289152908501776E-4	9606	Homo sapiens	CCNB2;CCNB1;PLK1;CDK1		R-HSA-2172194;R-HSA-2314566;R-HSA-2172183;R-HSA-2214351
R-HSA-9609736	Assembly and cell surface presentation of NMDA receptors	7	49	0.0033394670483200438	0.008523104222423528	0.03409241688969411	2	23	0.0017744175281592346	9606	Homo sapiens	TUBA1C;TUBA1B;TUBB6;TUBB3;TUBB4B		R-HSA-9610627;R-HSA-9610408
R-HSA-9610379	HCMV Late Events	16	175	0.011926668029714442	0.008641694309207915	0.03456677723683166	1	19	0.0014658231754358896	9606	Homo sapiens	HIST1H2BN;HIST1H2BM;HIST1H2BO;HIST1H3J;HIST1H2BJ;HIST1H2BI;HIST1H2BL;HIST1H2BK;HIST2H4A;HIST1H2AE;HIST1H2AD;HIST1H3B;HIST1H4L;HIST1H2AH;HIST1H2AK;HIST2H2BF;HIST1H4B;HIST1H2BF;HIST1H4H;HIST1H2BE;HIST1H2BG;HIST1H4C;HIST1H2BB;HIST1H4D;HIST1H4E;HIST1H2BD;HIST1H2BC		R-HCY-9625991
R-HSA-2995383	Initiation of Nuclear Envelope (NE) Reformation	5	27	0.0018401144960130853	0.008981084779770665	0.03592433911908266	2	7	5.40040117265854E-4	9606	Homo sapiens	CCNB2;CCNB1;CDK1;TMPO;LMNB1		R-HSA-9624800;R-HSA-2995376
R-HSA-5688426	Deubiquitination	23	288	0.01962788795747291	0.00916299219554817	0.03665196878219268	18	77	0.005940441289924395	9606	Homo sapiens	HIST1H2BN;HIST1H2BM;HIST1H2BO;HIST1H2BJ;HIST1H2BI;HIST1H2BL;HIST1H2BK;TNFAIP3;BRCA1;CDC20;HIST1H2AE;HIST1H2AD;CLSPN;HIST1H2AH;HIST1H2AK;HIST2H2BB;HIST2H2BF;CDC25A;CCNA2;HIST1H2BF;CDK1;HIST1H2BE;HIST1H2BG;HIST1H2BB;HIST1H2BD;HIST1H2BC;BIRC3		R-HSA-5690870;R-HSA-688136;R-HSA-6781797;R-HSA-5691381;R-HSA-5696914;R-HSA-5691411;R-HSA-8869506;R-HSA-5697009;R-HSA-5696958;R-HSA-5690845;R-HSA-8940100;R-HSA-5696600;R-HSA-5690790;R-HSA-5696960;R-HSA-5690080;R-HSA-5690157;R-HSA-5690827;R-HSA-5690856
R-HSA-69166	Removal of the Flap Intermediate	4	18	0.0012267429973420569	0.010294697835925959	0.041178791343703836	4	4	3.0859435272334514E-4	9606	Homo sapiens	POLA2;FEN1;PRIM1;POLD1		R-HSA-69152;R-HSA-69140;R-HSA-69142;R-HSA-69144
R-HSA-112409	RAF-independent MAPK1/3 activation	5	28	0.0019082668847543107	0.010380782556595247	0.04152313022638099	5	12	9.257830581700355E-4	9606	Homo sapiens	DUSP4;POC1A;CDK1;IL6R		R-HSA-109857;R-HSA-109858;R-HSA-5675376;R-HSA-112342;R-HSA-5675373
R-HSA-190828	Gap junction trafficking	7	52	0.0035439242145437195	0.011507247859748437	0.04602899143899375	3	20	0.0015429717636167258	9606	Homo sapiens	TUBA1C;TUBA1B;TUBB6;TUBB3;TUBB4B		R-HSA-190520;R-HSA-191737;R-HSA-190877
R-HSA-389957	Prefoldin mediated transfer of substrate to CCT/TriC	5	29	0.001976419273495536	0.011922887550788741	0.047691550203154964	2	2	1.5429717636167257E-4	9606	Homo sapiens	TUBA1C;TUBB6;TUBB3;TUBB4B		R-HSA-389970;R-HSA-389980
R-HSA-110312	Translesion synthesis by REV1	4	19	0.0012948953860832822	0.012332442326180915	0.04932976930472366	4	5	3.8574294090418145E-4	9606	Homo sapiens	RFC3;RFC4;RFC2		R-HSA-5652151;R-HSA-110307;R-HSA-110308;R-HSA-110311
R-HSA-5696400	Dual Incision in GG-NER	6	41	0.0027942479383902406	0.012917585375383567	0.05167034150153427	2	3	2.3144576454250888E-4	9606	Homo sapiens	RFC3;RFC4;RFC2;POLE2;POLD1		R-HSA-5690213;R-HSA-5690988
R-HSA-5656121	Translesion synthesis by POLI	4	20	0.0013630477748245075	0.014611448237775493	0.052389978868114584	3	3	2.3144576454250888E-4	9606	Homo sapiens	RFC3;RFC4;RFC2		R-HSA-5656148;R-HSA-5656158;R-HSA-5656105
R-HSA-68881	Mitotic Metaphase/Anaphase Transition	2	4	2.726095549649015E-4	0.015098107096391589	0.052389978868114584	1	1	7.714858818083629E-5	9606	Homo sapiens	PLK1;FBXO5		R-HSA-163010
R-HSA-157858	Gap junction trafficking and regulation	7	56	0.0038165337695086213	0.016574409605213836	0.052389978868114584	3	24	0.001851566116340071	9606	Homo sapiens	TUBA1C;TUBA1B;TUBB6;TUBB3;TUBB4B		R-HSA-190520;R-HSA-191737;R-HSA-190877
R-HSA-5655862	Translesion synthesis by POLK	4	21	0.0014312001635657329	0.017140234292313483	0.052389978868114584	3	3	2.3144576454250888E-4	9606	Homo sapiens	RFC3;RFC4;RFC2		R-HSA-5655892;R-HSA-5655965;R-HSA-5655835
R-HSA-5689901	Metalloprotease DUBs	5	32	0.002180876439719212	0.017463326289371528	0.052389978868114584	2	6	4.6289152908501776E-4	9606	Homo sapiens	HIST1H2AH;HIST1H2AK;HIST1H2AE;HIST1H2AD;BRCA1		R-HSA-5691381;R-HSA-5691411
R-HSA-2465910	MASTL Facilitates Mitotic Progression	3	12	8.178286648947046E-4	0.018805867177043023	0.05641760153112907	3	4	3.0859435272334514E-4	9606	Homo sapiens	CCNB1;CDK1;MASTL		R-HSA-2430533;R-HSA-2430535;R-HSA-2168079
R-HSA-5633007	Regulation of TP53 Activity	15	178	0.012131125195938118	0.02069860848761851	0.062095825462855525	7	98	0.007560561641721956	9606	Homo sapiens	BLM;RFC3;RFC4;RFC2;BRCA1;AURKB;AURKA;CCNA2;TPX2;BRIP1;EXO1;CDK2;CDK1;MAP2K6		R-HSA-6805126;R-HSA-6805109;R-HSA-6799332;R-HSA-6805122;R-HSA-6805103;R-HSA-6793661;R-HSA-8877691
R-HSA-8953897	Cellular responses to external stimuli	45	709	0.04832004361752879	0.02149712324568165	0.06449136973704495	52	258	0.019904335750655762	9606	Homo sapiens	LMNB1;TUBA1C;MT2A;TUBB6;TUBA1B;TUBB3;HIST1H2AE;HIST1H2AD;HIST1H1E;HIST1H1A;HIST1H1B;HIST1H1C;H2AFZ;HIST1H2AK;H2AFX;HIST2H2BB;KLF15;CCNA2;CCNE2;RRAGD;HIST1H2BF;HIST1H2BE;HIST1H2BG;HIST1H2BB;HIST1H2BD;HIST1H2BC;HIST1H2BN;HIST1H2BM;HIST1H2BO;HIST1H3J;HIST1H2BJ;HIST1H2BI;HIST1H2BL;HIST1H2BK;HIST2H4A;E2F1;HIST1H3B;MAP2K6;CDKN2D;RPL39L;UBE2C;HIST1H4L;H2BFS;TUBB4B;SOD2;HIST1H4B;UBE2S;CDK2;CDK1;HIST1H4H;…		R-HSA-9657619;R-HSA-3790137;R-HSA-3228469;R-HSA-3790130;R-HSA-3788725;R-HSA-3240765;R-HSA-9645598;R-HSA-3788724;R-HSA-3240766;R-HSA-9640195;R-HSA-3229089;R-HSA-3223200;R-HSA-9646468;R-HSA-3788705;R-HSA-450333;R-HSA-187934;R-HSA-3788708;R-HSA-3229102;R-HSA-3209109;R-HSA-9640254;R-HSA-3209096;R-HSA-9645608;R-HSA-69562;R-HSA-9640237;R-HSA-182594;R-HSA-5662608;R-HSA-3240957;R-HSA-5662598;R-HSA-329968…
R-HSA-2262752	Cellular responses to stress	44	691	0.04709330062018674	0.02176901951287835	0.06530705853863505	49	227	0.017512729517049838	9606	Homo sapiens	LMNB1;TUBA1C;TUBB6;TUBA1B;TUBB3;HIST1H2AE;HIST1H2AD;HIST1H1E;HIST1H1A;HIST1H1B;HIST1H1C;H2AFZ;HIST1H2AK;H2AFX;HIST2H2BB;KLF15;CCNA2;CCNE2;RRAGD;HIST1H2BF;HIST1H2BE;HIST1H2BG;HIST1H2BB;HIST1H2BD;HIST1H2BC;HIST1H2BN;HIST1H2BM;HIST1H2BO;HIST1H3J;HIST1H2BJ;HIST1H2BI;HIST1H2BL;HIST1H2BK;HIST2H4A;E2F1;HIST1H3B;MAP2K6;CDKN2D;RPL39L;UBE2C;HIST1H4L;H2BFS;TUBB4B;SOD2;HIST1H4B;UBE2S;CDK2;CDK1;HIST1H4H;HIST1…		R-HSA-9657619;R-HSA-3790137;R-HSA-3228469;R-HSA-3790130;R-HSA-3788725;R-HSA-3240765;R-HSA-9645598;R-HSA-3788724;R-HSA-3240766;R-HSA-9640195;R-HSA-3229089;R-HSA-3223200;R-HSA-9646468;R-HSA-3788705;R-HSA-450333;R-HSA-187934;R-HSA-3788708;R-HSA-3229102;R-HSA-3209109;R-HSA-9640254;R-HSA-3209096;R-HSA-9645608;R-HSA-69562;R-HSA-9640237;R-HSA-182594;R-HSA-3240957;R-HSA-3299680;R-HSA-3785711;R-HSA-324029…
R-HSA-174184	Cdc20:Phospho-APC/C mediated degradation of Cyclin A	8	73	0.004975124378109453	0.02184794959656189	0.06554384878968567	3	3	2.3144576454250888E-4	9606	Homo sapiens	CDC20;CCNA2;UBE2S;UBE2C;CDK1;BUB1B;BUB3;BUB1;MAD2L1		R-HSA-174171;R-HSA-174104;R-HSA-174255
R-HSA-170145	Phosphorylation of proteins involved in the G2/M transition by Cyclin A:Cdc2 complexes	2	5	3.407619437061269E-4	0.0228893918702483	0.0686681756107449	2	2	1.5429717636167257E-4	9606	Homo sapiens	CCNA2;CDK1		R-HSA-69754;R-HSA-69756
R-HSA-4419969	Depolymerisation of the Nuclear Lamina	4	23	0.0015675049410481838	0.02297563265620084	0.06892689796860252	3	6	4.6289152908501776E-4	9606	Homo sapiens	CCNB1;CDK1;TMPO;LMNB1		R-HSA-5195402;R-HSA-5229194;R-HSA-5244669
R-HSA-110056	MAPK3 (ERK1) activation	3	13	8.859810536359299E-4	0.02312265173514383	0.06936795520543149	2	4	3.0859435272334514E-4	9606	Homo sapiens	CDK1;IL6R		R-HSA-109857;R-HSA-112342
R-HSA-6796648	TP53 Regulates Transcription of DNA Repair Genes	9	89	0.006065562597969059	0.024511309301028295	0.07353392790308488	3	17	0.001311525999074217	9606	Homo sapiens	FANCI;FANCD2;BRCA1		R-HSA-6797606;R-HSA-6797712;R-HSA-6797616
R-HSA-110313	Translesion synthesis by Y family DNA polymerases bypasses lesions on DNA template	6	48	0.003271314659578818	0.025552184864648053	0.07665655459394416	24	28	0.002160160469063416	9606	Homo sapiens	RFC3;RFC4;RFC2;POLE2;POLD1		R-HSA-5652151;R-HSA-5655892;R-HSA-110307;R-HSA-5656148;R-HSA-5653780;R-HSA-110308;R-HSA-110311;R-HSA-5653840;R-HSA-5656158;R-HSA-5653756;R-HSA-5655965;R-HSA-110317;R-HSA-5653786;R-HSA-5653754;R-HSA-5655835;R-HSA-110316;R-HSA-110319;R-HSA-5653766;R-HSA-5653838;R-HSA-5654989;R-HSA-5654986;R-HSA-5653770;R-HSA-5656105;R-HSA-5654985
R-HSA-110320	Translesion Synthesis by POLH	4	24	0.001635657329789409	0.026293705952435187	0.07888111785730556	6	8	6.171887054466903E-4	9606	Homo sapiens	RFC3;RFC4;RFC2		R-HSA-5654989;R-HSA-5654986;R-HSA-110317;R-HSA-110316;R-HSA-110319;R-HSA-5654985
R-HSA-6811436	COPI-independent Golgi-to-ER retrograde traffic	7	63	0.004293600490697199	0.02891732801928326	0.08675198405784978	2	7	5.40040117265854E-4	9606	Homo sapiens	TUBA1C;TUBA1B;TUBB6;TUBB3;TUBB4B		R-HSA-8849350;R-HSA-8849353
R-HSA-4615885	SUMOylation of DNA replication proteins	6	50	0.003407619437061269	0.030286917529109614	0.09086075258732884	5	8	6.171887054466903E-4	9606	Homo sapiens	TOP2A;INCENP;BIRC5;CDCA8;AURKB;AURKA		R-HSA-4641350;R-HSA-5228525;R-HSA-4641342;R-HSA-4655404;R-HSA-4655355
R-HSA-8952158	RUNX3 regulates BCL2L11 (BIM) transcription	2	6	4.089143324473523E-4	0.03198457545138189	0.09595372635414567	2	2	1.5429717636167257E-4	9606	Homo sapiens	BCL2L11		R-HSA-8952232;R-HSA-8952226
R-HSA-69200	Phosphorylation of proteins involved in G1/S transition by active Cyclin E:Cdk2 complexes	2	6	4.089143324473523E-4	0.03198457545138189	0.09595372635414567	1	1	7.714858818083629E-5	9606	Homo sapiens	CCNE2;CDK2;CDK1		R-HSA-188390
R-HSA-68616	Assembly of the ORC complex at the origin of replication	2	6	4.089143324473523E-4	0.03198457545138189	0.09595372635414567	2	5	3.8574294090418145E-4	9606	Homo sapiens	ORC6;ORC1		R-HSA-68611;R-HSA-68615
R-HSA-75035	Chk1/Chk2(Cds1) mediated inactivation of Cyclin B:Cdk1 complex	3	15	0.0010222858311183807	0.03322838072635936	0.09968514217907809	4	5	3.8574294090418145E-4	9606	Homo sapiens	CCNB1;CDK1;CDC25C		R-HSA-75809;R-HSA-170070;R-HSA-75016;R-HSA-9029987
R-HSA-113501	Inhibition of replication initiation of damaged DNA by RB1/E2F1	3	15	0.0010222858311183807	0.03322838072635936	0.09968514217907809	2	3	2.3144576454250888E-4	9606	Homo sapiens	POLA2;PRIM1;E2F1		R-HSA-113504;R-HSA-113643
R-HSA-6782210	Gap-filling DNA repair synthesis and ligation in TC-NER	7	66	0.004498057656920875	0.03572398761081497	0.1071719628324449	2	2	1.5429717636167257E-4	9606	Homo sapiens	RFC3;RFC4;LIG1;RFC2;POLE2;POLD1		R-HSA-6782227;R-HSA-6782208
R-HSA-8878171	Transcriptional regulation by RUNX1	19	261	0.017787773461459825	0.03758247222398825	0.11274741667196475	25	132	0.01018361363987039	9606	Homo sapiens	HIST1H2BN;HIST1H2BM;HIST1H2BO;HIST1H3J;HIST1H2BJ;HIST1H2BI;HIST1H2BL;HIST1H2BK;HIST2H4A;HIST1H2AE;HIST1H2AD;HIST1H3B;H2AFZ;HIST1H4L;HIST1H2AK;H2AFX;HIST2H2BB;H2BFS;OCLN;HIST1H4B;HIST1H2BF;HIST1H4H;HIST1H2BE;HIST1H2BG;HIST1H4C;HIST1H2BB;HIST1H4D;HIST1H4E;HIST1H2BD;HIST1H2BC		R-HSA-8936584;R-HSA-8937097;R-HSA-8937037;R-HSA-8937113;R-HSA-8937050;R-HSA-8865491;R-HSA-8936989;R-HSA-8937118;R-HSA-8936979;R-HSA-8865498;R-HSA-8936599;R-HSA-8936616;R-HSA-8935980;R-HSA-8936621;R-HSA-8865505;R-HSA-8936608;R-HSA-8936481;R-HSA-8936995;R-HSA-8937016;R-HSA-8935740;R-HSA-8937022;R-HSA-8935730;R-HSA-8935731;R-HSA-8935988;R-HSA-8936628
R-HSA-9006931	Signaling by Nuclear Receptors	26	385	0.02623866966537177	0.03777511020869673	0.11332533062609018	28	191	0.014735380342539732	9606	Homo sapiens	HIST1H2BN;HIST1H2BM;HIST1H2BO;HIST1H3J;HIST1H2BJ;HIST1H2BI;HIST1H2BL;HIST1H2BK;HIST2H4A;RDH10;HIST1H2AE;HIST1H2AD;S1PR3;KPNA2;HIST1H3B;H2AFZ;HIST1H4L;MMP1;HIST1H2AK;AKR1C1;H2AFX;AKR1C3;HIST2H2BB;H2BFS;BTC;HIST1H4B;FABP5;HIST1H2BF;HIST1H4H;HIST1H2BE;HIST1H2BG;HIST1H4C;HIST1H2BB;HIST1H4D;HIST1H4E;HIST1H2BD;HIST1H2BC		R-HSA-9624272;R-HSA-9011981;R-HSA-9011983;R-HSA-5362518;R-HSA-9625813;R-HSA-5422942;R-HSA-9011975;R-HSA-9009371;R-HSA-9625482;R-HSA-9011985;R-HSA-9011984;R-HSA-9625487;R-HSA-9009065;R-HSA-5615668;R-HSA-5634100;R-HSA-9011949;R-HSA-5622129;R-HSA-9011950;R-HSA-9012000;R-HSA-9625465;R-HSA-9009378;R-HSA-9011941;R-HSA-9012196;R-HSA-9011966;R-HSA-9012209;R-HSA-9011952;R-HSA-9012208;R-HSA-5633256
R-HSA-68952	DNA replication initiation	3	16	0.001090438219859606	0.03900908448362084	0.11702725345086251	2	2	1.5429717636167257E-4	9606	Homo sapiens	POLA2;PRIM1;POLE2		R-HSA-68913;R-HSA-68950
R-HSA-9636003	NEIL3-mediated resolution of ICLs	1	1	6.815238874122537E-5	0.04515751970727899	0.13547255912183698	2	2	1.5429717636167257E-4	9606	Homo sapiens	NEIL3		R-HSA-9636008;R-HSA-9635996
R-HSA-9629232	Defective Base Excision Repair Associated with NEIL3	1	1	6.815238874122537E-5	0.04515751970727899	0.13547255912183698	1	1	7.714858818083629E-5	9606	Homo sapiens	NEIL3		R-HSA-9629245
R-HSA-390466	Chaperonin-mediated protein folding	9	100	0.006815238874122538	0.04553061182356244	0.13659183547068732	5	19	0.0014658231754358896	9606	Homo sapiens	TUBA1C;TUBA1B;TUBB6;CCNE2;TUBB3;TUBB4B;WRAP53		R-HSA-390470;R-HSA-389970;R-HSA-389954;R-HSA-389980;R-HSA-389961
R-HSA-3371497	HSP90 chaperone cycle for steroid hormone receptors (SHR)	7	70	0.004770667211885776	0.04633499869122326	0.13900499607366978	1	12	9.257830581700355E-4	9606	Homo sapiens	TUBA1C;TUBA1B;TUBB6;TUBB3;TUBB4B		R-HSA-5618080
R-HSA-212436	Generic Transcription Pathway	86	1554	0.10590881210386424	0.046425428483937825	0.13927628545181348	96	824	0.0635704366610091	9606	Homo sapiens	SERPINE1;BRCA1;EXO1;HIST1H2AE;HIST1H2AD;MYBL2;RFC3;RFC4;H2AFZ;RFC2;HIST1H2AK;H2AFX;HIST2H2BB;CDC25C;CCNA2;RBL1;CCNE2;FANCD2;GPRIN1;ZNF724P;RRAGD;HIST1H2BF;BIRC5;HIST1H2BE;HIST1H2BG;HIST1H2BB;SCG2;HIST1H2BD;HIST1H2BC;HIST1H2BN;HIST1H2BM;BLM;HIST1H2BO;HIST1H3J;HIST1H2BJ;HIST1H2BI;HIST1H2BL;TCF7;HIST1H2BK;AURKB;AURKA;HIST2H4A;BRIP1;CCNB1;BCL2L11;E2F1;HIST1H3B;E2F7;MAP2K6;E2F8;FANCI;RRM2;ABCA6;UBE2C;…		R-HSA-8936584;R-HSA-8937097;R-HSA-9007496;R-HSA-6799332;R-HSA-6798304;R-HSA-6805103;R-HSA-3790130;R-HSA-9009282;R-HSA-8951428;R-HSA-8937113;R-HSA-8937369;R-HSA-9625091;R-HSA-6805109;R-HSA-9007514;R-HSA-382096;R-HSA-8936989;R-HSA-9023132;R-HSA-9625092;R-HSA-8937118;R-HSA-8936979;R-HSA-187934;R-HSA-8936599;R-HSA-8952232;R-HSA-8936616;R-HSA-9622579;R-HSA-6797766;R-HSA-6791235;R-HSA-6797763;R-HSA-893…
R-HSA-5635851	GLI proteins bind promoters of Hh responsive genes to promote transcription	2	8	5.45219109929803E-4	0.053562805902579225	0.16068841770773767	4	4	3.0859435272334514E-4	9606	Homo sapiens	GLI1		R-HSA-5635846;R-HSA-5635853;R-HSA-5635848;R-HSA-5635850
R-HSA-8935964	RUNX1 regulates expression of components of tight junctions	2	8	5.45219109929803E-4	0.053562805902579225	0.16068841770773767	2	6	4.6289152908501776E-4	9606	Homo sapiens	OCLN		R-HSA-8935980;R-HSA-8935988
R-HSA-69202	Cyclin E associated events during G1/S transition	8	88	0.005997410209227834	0.054624926618847436	0.1638747798565423	17	20	0.0015429717636167258	9606	Homo sapiens	CCNA2;CCNE2;CDK2;E2F1;CDK1;LIN9;CDC25A;CKS1B		R-HSA-188386;R-HSA-187552;R-HSA-187520;R-HSA-188390;R-HSA-69191;R-HSA-69195;R-HSA-69199;R-HSA-157906;R-HSA-8848436;R-HSA-187574;R-HSA-187575;R-HSA-8932400;R-HSA-8848414;R-HSA-188345;R-HSA-69562;R-HSA-187545;R-HSA-188350
R-HSA-400253	Circadian Clock	9	104	0.007087848429087439	0.05548210731118186	0.16644632193354558	9	59	0.004551766702669341	9606	Homo sapiens	NOCT;SERPINE1;ELOVL3;STRA13;KLF15		R-HSA-8878679;R-HSA-5663252;R-HSA-5663124;R-HSA-5663138;R-HSA-5663170;R-HSA-549424;R-HSA-8878702;R-HSA-879798;R-HSA-549364
R-HSA-174178	APC/C:Cdh1 mediated degradation of Cdc20 and other APC/C:Cdh1 targeted proteins in late mitosis/early G1	7	74	0.005043276766850678	0.058774505242578545	0.17632351572773564	6	6	4.6289152908501776E-4	9606	Homo sapiens	CDC20;PTTG1;UBE2S;UBE2C;PLK1;AURKB;AURKA		R-HSA-174195;R-HSA-9686980;R-HSA-174088;R-HSA-9686969;R-HSA-174105;R-HSA-188191
R-HSA-69656	Cyclin A:Cdk2-associated events at S phase entry	8	90	0.006133714986710284	0.06056390214791196	0.1816917064437359	16	19	0.0014658231754358896	9606	Homo sapiens	CCNA2;CCNE2;CDK2;E2F1;CDK1;LIN9;CDC25A;CKS1B		R-HSA-187552;R-HSA-187520;R-HSA-174273;R-HSA-174054;R-HSA-187948;R-HSA-187916;R-HSA-187949;R-HSA-8848436;R-HSA-187574;R-HSA-187575;R-HSA-174164;R-HSA-8848414;R-HSA-188345;R-HSA-187545;R-HSA-187934;R-HSA-174110
R-HSA-391251	Protein folding	9	106	0.00722415320656989	0.06094819702598464	0.18284459107795392	14	28	0.002160160469063416	9606	Homo sapiens	TUBA1C;TUBA1B;TUBB6;CCNE2;TUBB3;TUBB4B;WRAP53		R-HSA-389956;R-HSA-390470;R-HSA-389955;R-HSA-389954;R-HSA-389964;R-HSA-389961;R-HSA-389963;R-HSA-389972;R-HSA-389974;R-HSA-389969;R-HSA-389970;R-HSA-389980;R-HSA-389976;R-HSA-389978
R-HSA-8869496	TFAP2A acts as a transcriptional repressor during retinoic acid induced cell differentiation	2	9	6.133714986710284E-4	0.06580673944003634	0.19742021832010903	2	7	5.40040117265854E-4	9606	Homo sapiens	MYBL2		R-HSA-8869566;R-HSA-8869549
R-HSA-174414	Processive synthesis on the C-strand of the telomere	4	33	0.0022490288284604375	0.06858526548089094	0.20575579644267283	7	7	5.40040117265854E-4	9606	Homo sapiens	BLM;FEN1;LIG1;POLD1		R-HSA-174451;R-HSA-174438;R-HSA-174456;R-HSA-174441;R-HSA-174446;R-HSA-174444;R-HSA-174445
R-HSA-193807	Synthesis of bile acids and bile salts via 27-hydroxycholesterol	4	34	0.002317181217201663	0.07465123470619328	0.22395370411857984	2	12	9.257830581700355E-4	9606	Homo sapiens	AKR1C1;AKR1C3;AKR1C2		R-HSA-193841;R-HSA-193800
R-HSA-1445148	Translocation of SLC2A4 (GLUT4) to the plasma membrane	7	79	0.005384038710556805	0.07696328233198857	0.2308898469959657	1	15	0.0011572288227125443	9606	Homo sapiens	TUBA1C;TUBA1B;TUBB6;TUBB3;TUBB4B		R-HSA-2316347
R-HSA-5357801	Programmed Cell Death	14	197	0.0134260205820214	0.07776386941999958	0.23329160825999873	20	154	0.01188088257984879	9606	Homo sapiens	DAPK2;HMGB2;LMNB1;OCLN;BCL2L11;E2F1;HIST1H1E;BMF;CLSPN;CD14;HIST1H1A;HIST1H1B;BIRC3;HIST1H1C		R-HSA-351876;R-HSA-2562564;R-HSA-264871;R-HSA-508163;R-HSA-211239;R-HSA-508162;R-HSA-351936;R-HSA-139908;R-HSA-139909;R-HSA-418849;R-HSA-139918;R-HSA-211247;R-HSA-139919;R-HSA-5675470;R-HSA-266204;R-HSA-5213462;R-HSA-140217;R-HSA-4331327;R-HSA-4331324;R-HSA-140221
R-HSA-438064	Post NMDA receptor activation events	8	96	0.006542629319157636	0.08073281408284927	0.2421984422485478	3	39	0.003008794939052615	9606	Homo sapiens	TUBA1C;TUBA1B;TUBB6;TUBB3;TUBB4B;KPNA2		R-HSA-9619542;R-HSA-9619127;R-HSA-112282
R-HSA-176407	Conversion from APC/C:Cdc20 to APC/C:Cdh1 in late anaphase	3	22	0.0014993525523069584	0.08323468257045274	0.24970404771135823	2	3	2.3144576454250888E-4	9606	Homo sapiens	CDC20;UBE2S;UBE2C		R-HSA-174224;R-HSA-174070
R-HSA-5358606	Mismatch repair (MMR) directed by MSH2:MSH3 (MutSbeta)	3	22	0.0014993525523069584	0.08323468257045274	0.24970404771135823	4	9	6.943372936275266E-4	9606	Homo sapiens	LIG1;EXO1;POLD1		R-HSA-5358545;R-HSA-5358592;R-HSA-5358579;R-HSA-5358619
R-HSA-5358565	Mismatch repair (MMR) directed by MSH2:MSH6 (MutSalpha)	3	22	0.0014993525523069584	0.08323468257045274	0.24970404771135823	4	10	7.714858818083629E-4	9606	Homo sapiens	LIG1;EXO1;POLD1		R-HSA-5358592;R-HSA-5358579;R-HSA-5358597;R-HSA-5358599
R-HSA-2980766	Nuclear Envelope Breakdown	6	65	0.00442990526817965	0.08382068148604482	0.25146204445813447	7	13	0.0010029316463508718	9606	Homo sapiens	CCNB2;CCNB1;PLK1;CDK1;TMPO;LMNB1		R-HSA-2984220;R-HSA-5195402;R-HSA-5229194;R-HSA-2993898;R-HSA-5244669;R-HSA-2990882;R-HSA-2984226
R-HSA-5579032	Defective TBXAS1 causes Ghosal hematodiaphyseal dysplasia (GHDD)	1	2	1.3630477748245075E-4	0.0882787093616243	0.2648361280848729	1	1	7.714858818083629E-5	9606	Homo sapiens	TBXAS1		R-HSA-5603275
R-HSA-5340573	WNT ligand secretion is abrogated by the PORCN inhibitor LGK974	1	2	1.3630477748245075E-4	0.0882787093616243	0.2648361280848729	1	1	7.714858818083629E-5	9606	Homo sapiens	PORCN		R-HSA-5340560
R-HSA-5358508	Mismatch Repair	3	23	0.0015675049410481838	0.09205810776885681	0.27617432330657044	6	17	0.001311525999074217	9606	Homo sapiens	LIG1;EXO1;POLD1		R-HSA-5358545;R-HSA-5358592;R-HSA-5358579;R-HSA-5358597;R-HSA-5358599;R-HSA-5358619
R-HSA-111453	BH3-only proteins associate with and inactivate anti-apoptotic BCL-2 members	2	11	7.496762761534792E-4	0.09266910297711861	0.27800730893135583	2	4	3.0859435272334514E-4	9606	Homo sapiens	BCL2L11;BMF		R-HSA-508163;R-HSA-508162
R-HSA-195721	Signaling by WNT	21	332	0.022626593062086826	0.0955530835565026	0.2866592506695078	24	157	0.012112328344391297	9606	Homo sapiens	HIST1H2BN;HIST1H2BM;HIST1H2BO;HIST1H3J;HIST1H2BJ;HIST1H2BI;HIST1H2BL;HIST1H2BK;TCF7;HIST2H4A;PORCN;HIST1H2AE;RSPO2;HIST1H2AD;HIST1H3B;H2AFZ;HIST1H4L;HIST1H2AK;H2AFX;HIST2H2BB;H2BFS;HIST1H4B;HIST1H2BF;HIST1H4H;HIST1H2BE;HIST1H2BG;HIST1H4C;HIST1H2BB;HIST1H4D;SCG2;HIST1H4E;HIST1H2BD;HIST1H2BC		R-HSA-8944362;R-HSA-3299569;R-HSA-3361751;R-HSA-3322422;R-HSA-3451153;R-HSA-4411365;R-HSA-8944352;R-HSA-3364026;R-HSA-4641231;R-HSA-3322427;R-HSA-3322424;R-HSA-5229348;R-HSA-4411372;R-HSA-4641206;R-HSA-4641205;R-HSA-201712;R-HSA-4411351;R-HSA-8944349;R-HSA-3238694;R-HSA-4641246;R-HSA-3364042;R-HSA-3364014;R-HSA-5665608;R-HSA-3451147
R-HSA-6782135	Dual incision in TC-NER	6	68	0.004634362434403326	0.0984404854097598	0.2953214562292794	2	7	5.40040117265854E-4	9606	Homo sapiens	RFC3;RFC4;RFC2;POLE2;POLD1		R-HSA-6782211;R-HSA-6782224
R-HSA-1852241	Organelle biogenesis and maintenance	21	335	0.0228310502283105	0.10209740399317846	0.3062922119795354	17	86	0.006634778583551921	9606	Homo sapiens	PLK4;TUBB;CEP152;PLK1;KIF24;HAUS5;TUBB4B;SOD2;TUBA1C;TUBB6;TUBA1B;HAUS8;TUBB3;CENPJ;TCTEX1D1;CDK1;CEP72;DYNLRB2;NEK2		R-HSA-5624949;R-HSA-5626228;R-HSA-5625424;R-HSA-5626227;R-HSA-5625426;R-HSA-5626681;R-HSA-5624952;R-HSA-5617816;R-HSA-5618328;R-HSA-5618331;R-HSA-5638009;R-HSA-5688289;R-HSA-5625421;R-HSA-5626220;R-HSA-5626223;R-HSA-5625416;R-HSA-5626699
R-HSA-6781827	Transcription-Coupled Nucleotide Excision Repair (TC-NER)	7	85	0.0057929530430041575	0.10266490663073125	0.30671800539763416	4	17	0.001311525999074217	9606	Homo sapiens	RFC3;RFC4;LIG1;RFC2;POLE2;POLD1		R-HSA-6782227;R-HSA-6782211;R-HSA-6782208;R-HSA-6782224
R-HSA-109581	Apoptosis	13	189	0.012880801472091597	0.10427933780393461	0.30671800539763416	18	141	0.010877950933497917	9606	Homo sapiens	DAPK2;HMGB2;LMNB1;OCLN;BCL2L11;E2F1;HIST1H1E;BMF;CLSPN;CD14;HIST1H1A;HIST1H1B;HIST1H1C		R-HSA-351876;R-HSA-2562564;R-HSA-264871;R-HSA-508163;R-HSA-211239;R-HSA-508162;R-HSA-351936;R-HSA-139908;R-HSA-139909;R-HSA-418849;R-HSA-139918;R-HSA-211247;R-HSA-139919;R-HSA-266204;R-HSA-140217;R-HSA-4331327;R-HSA-4331324;R-HSA-140221
R-HSA-112411	MAPK1 (ERK2) activation	2	12	8.178286648947046E-4	0.10709640040979351	0.30671800539763416	1	3	2.3144576454250888E-4	9606	Homo sapiens	IL6R		R-HSA-109858
R-HSA-2173796	SMAD2/SMAD3:SMAD4 heterotrimer regulates transcription	4	39	0.00265794316090779	0.10878698643851292	0.30671800539763416	4	17	0.001311525999074217	9606	Homo sapiens	RBL1;SERPINE1;SCG2		R-HSA-2186643;R-HSA-1484099;R-HSA-2127257;R-HSA-2106586
R-HSA-9619665	EGR2 and SOX10-mediated initiation of Schwann cell myelination	4	39	0.00265794316090779	0.10878698643851292	0.30671800539763416	6	26	0.0020058632927017436	9606	Homo sapiens	MPZ;ADGRG6;MBP		R-HSA-9614787;R-HSA-9614273;R-HSA-9614790;R-HSA-9614773;R-HSA-9614271;R-HSA-9613644
R-HSA-2468052	Establishment of Sister Chromatid Cohesion	2	13	8.859810536359299E-4	0.12207199246924094	0.30671800539763416	4	4	3.0859435272334514E-4	9606	Homo sapiens	CDCA5;ESCO2		R-HSA-2468039;R-HSA-2473152;R-HSA-2473151;R-HSA-2468041
R-HSA-9663891	Selective autophagy	7	89	0.006065562597969059	0.12208488066904444	0.30671800539763416	4	48	0.003703132232680142	9606	Homo sapiens	TUBA1C;TUBA1B;TUBB6;TUBB3;TUBB4B		R-HSA-9646679;R-HSA-9646390;R-HSA-9646383;R-HSA-9646685
R-HSA-9657689	Defective SERPING1 causes hereditary angioedema	1	3	2.0445716622367614E-4	0.12945526558271647	0.30671800539763416	3	3	2.3144576454250888E-4	9606	Homo sapiens	SERPING1		R-HSA-9651456;R-HSA-9651467;R-HSA-9650447
R-HSA-166020	Transfer of LPS from LBP carrier to CD14	1	3	2.0445716622367614E-4	0.12945526558271647	0.30671800539763416	2	2	1.5429717636167257E-4	9606	Homo sapiens	CD14		R-HSA-166038;R-HSA-169719
R-HSA-352238	Breakdown of the nuclear lamina	1	3	2.0445716622367614E-4	0.12945526558271647	0.30671800539763416	1	3	2.3144576454250888E-4	9606	Homo sapiens	LMNB1		R-HSA-264871
R-HSA-1482839	Acyl chain remodelling of PE	4	42	0.0028624003271314658	0.13207317387950324	0.30671800539763416	4	9	6.943372936275266E-4	9606	Homo sapiens	RARRES3;CFI;NES		R-HSA-1482646;R-HSA-1602398;R-HSA-8858298;R-HSA-1482667
R-HSA-69017	CDK-mediated phosphorylation and removal of Cdc6	6	75	0.005111429155591904	0.13735429651339592	0.30671800539763416	4	4	3.0859435272334514E-4	9606	Homo sapiens	CCNA2;CCNE2;UBE2S;UBE2C;CDK2;CDK1;CDC6		R-HSA-69015;R-HSA-69016;R-HSA-69005;R-HSA-69006
R-HSA-5696399	Global Genome Nucleotide Excision Repair (GG-NER)	7	92	0.006270019764192735	0.13779488871009338	0.30671800539763416	4	20	0.0015429717636167258	9606	Homo sapiens	RFC3;RFC4;LIG1;RFC2;POLE2;POLD1		R-HSA-5690213;R-HSA-5690997;R-HSA-5690988;R-HSA-5691001
R-HSA-193775	Synthesis of bile acids and bile salts via 24-hydroxycholesterol	4	43	0.0029305527158726913	0.140256287792084	0.30671800539763416	2	28	0.002160160469063416	9606	Homo sapiens	AKR1C1;AKR1C3;AKR1C2		R-HSA-193781;R-HSA-193758
R-HSA-68827	CDT1 association with the CDC6:ORC:origin complex	5	59	0.0040209909357322975	0.14063318884587672	0.30671800539763416	2	3	2.3144576454250888E-4	9606	Homo sapiens	CDT1;ORC6;ORC1;MCM8;CDC6		R-HSA-68712;R-HSA-68826
R-HSA-373760	L1CAM interactions	9	130	0.0088598105363593	0.1525614682168439	0.30671800539763416	3	54	0.00416602376176516	9606	Homo sapiens	TUBA1C;TUBA1B;GAP43;TUBB6;TUBB3;KIF4A;TUBB4B		R-HSA-445077;R-HSA-8933328;R-HSA-445071
R-HSA-110362	POLB-Dependent Long Patch Base Excision Repair	2	15	0.0010222858311183807	0.15335900269881708	0.30671800539763416	8	10	7.714858818083629E-4	9606	Homo sapiens	FEN1;LIG1		R-HSA-5651782;R-HSA-5651792;R-HSA-5649873;R-HSA-5651789;R-HSA-5651773;R-HSA-5651739;R-HSA-5651723;R-HSA-5649883
R-HSA-5685939	HDR through MMEJ (alt-NHEJ)	2	15	0.0010222858311183807	0.15335900269881708	0.30671800539763416	4	8	6.171887054466903E-4	9606	Homo sapiens	POLQ;FEN1		R-HSA-5687653;R-HSA-5687664;R-HSA-5687484;R-HSA-5687640
R-HSA-68884	Mitotic Telophase/Cytokinesis	2	15	0.0010222858311183807	0.15335900269881708	0.30671800539763416	2	4	3.0859435272334514E-4	9606	Homo sapiens	PLK1;KIF23		R-HSA-156723;R-HSA-156673
R-HSA-202670	ERKs are inactivated	2	15	0.0010222858311183807	0.15335900269881708	0.30671800539763416	1	2	1.5429717636167257E-4	9606	Homo sapiens	DUSP4;POC1A		R-HSA-203797
R-HSA-442755	Activation of NMDA receptors and postsynaptic events	8	114	0.007769372316499694	0.161998083819884	0.323996167639768	5	71	0.005477549760839377	9606	Homo sapiens	TUBA1C;TUBA1B;TUBB6;TUBB3;TUBB4B;KPNA2		R-HSA-9610627;R-HSA-9619542;R-HSA-9619127;R-HSA-9610408;R-HSA-112282
R-HSA-6783589	Interleukin-6 family signaling	3	30	0.0020445716622367613	0.1630308700978389	0.3260617401956778	18	33	0.0025459034099675976	9606	Homo sapiens	IL11;IL6R		R-HSA-1112690;R-HSA-1112755;R-HSA-1067667;R-HSA-449829;R-HSA-1112565;R-HSA-1112727;R-HSA-1067640;R-HSA-1112602;R-HSA-1112604;R-HSA-1067676;R-HSA-1112510;R-HSA-1112703;R-HSA-1112514;R-HSA-1067651;R-HSA-1112708;R-HSA-1067688;R-HSA-1067659;R-HSA-449976
R-HSA-1566948	Elastic fibre formation	4	46	0.0031350098820963675	0.1659473632839943	0.3318947265679886	6	17	0.001311525999074217	9606	Homo sapiens	BMP2;LOXL3;EMILIN2;LTBP1		R-HSA-2161282;R-HSA-2328033;R-HSA-2328048;R-HSA-2395328;R-HSA-2396399;R-HSA-2129375
R-HSA-8854521	Interaction between PHLDA1 and AURKA	1	4	2.726095549649015E-4	0.16877476169362193	0.33754952338724387	2	2	1.5429717636167257E-4	9606	Homo sapiens	AURKB;AURKA		R-HSA-8853429;R-HSA-8853444
R-HSA-5655799	Defective SLC40A1 causes hemochromatosis 4 (HFE4) (duodenum)	1	4	2.726095549649015E-4	0.16877476169362193	0.33754952338724387	1	1	7.714858818083629E-5	9606	Homo sapiens	SLC40A1		R-HSA-5655760
R-HSA-5619049	Defective SLC40A1 causes hemochromatosis 4 (HFE4) (macrophages)	1	4	2.726095549649015E-4	0.16877476169362193	0.33754952338724387	1	1	7.714858818083629E-5	9606	Homo sapiens	SLC40A1		R-HSA-5655733
R-HSA-1059683	Interleukin-6 signaling	2	17	0.0011585906086008315	0.1859695381050268	0.3719390762100536	16	19	0.0014658231754358896	9606	Homo sapiens	IL6R		R-HSA-1112690;R-HSA-1112755;R-HSA-1067667;R-HSA-1112565;R-HSA-1112727;R-HSA-1067640;R-HSA-1112602;R-HSA-1112604;R-HSA-1067676;R-HSA-1112510;R-HSA-1112703;R-HSA-1112514;R-HSA-1067651;R-HSA-1112708;R-HSA-1067688;R-HSA-1067659
R-HSA-5676594	TNF receptor superfamily (TNFSF) members mediating non-canonical NF-kB pathway	2	17	0.0011585906086008315	0.1859695381050268	0.3719390762100536	6	12	9.257830581700355E-4	9606	Homo sapiens	CD40;BIRC3		R-HSA-5676598;R-HSA-5676596;R-HSA-5676597;R-HSA-5676595;R-HSA-5676593;R-HSA-199404
R-HSA-73857	RNA Polymerase II Transcription	86	1693	0.11538199413889456	0.1900110507580438	0.3800221015160876	96	885	0.06827650054004011	9606	Homo sapiens	SERPINE1;BRCA1;EXO1;HIST1H2AE;HIST1H2AD;MYBL2;RFC3;RFC4;H2AFZ;RFC2;HIST1H2AK;H2AFX;HIST2H2BB;CDC25C;CCNA2;RBL1;CCNE2;FANCD2;GPRIN1;ZNF724P;RRAGD;HIST1H2BF;BIRC5;HIST1H2BE;HIST1H2BG;HIST1H2BB;SCG2;HIST1H2BD;HIST1H2BC;HIST1H2BN;HIST1H2BM;BLM;HIST1H2BO;HIST1H3J;HIST1H2BJ;HIST1H2BI;HIST1H2BL;TCF7;HIST1H2BK;AURKB;AURKA;HIST2H4A;BRIP1;CCNB1;BCL2L11;E2F1;HIST1H3B;E2F7;MAP2K6;E2F8;FANCI;RRM2;ABCA6;UBE2C;…		R-HSA-8936584;R-HSA-8937097;R-HSA-9007496;R-HSA-6799332;R-HSA-6798304;R-HSA-6805103;R-HSA-3790130;R-HSA-9009282;R-HSA-8951428;R-HSA-8937113;R-HSA-8937369;R-HSA-9625091;R-HSA-6805109;R-HSA-9007514;R-HSA-382096;R-HSA-8936989;R-HSA-9023132;R-HSA-9625092;R-HSA-8937118;R-HSA-8936979;R-HSA-187934;R-HSA-8936599;R-HSA-8952232;R-HSA-8936616;R-HSA-9622579;R-HSA-6797766;R-HSA-6791235;R-HSA-6797763;R-HSA-893…
R-HSA-3214841	PKMTs methylate histone lysines	4	49	0.0033394670483200438	0.1931587556672355	0.386317511334471	20	22	0.0016972689399783983	9606	Homo sapiens	HIST2H4A;HIST1H4B;HIST1H3J;HIST1H4L;SUV39H1;HIST1H4H;HIST1H4C;HIST1H3B;HIST1H4D;HIST1H4E;EZH2		R-HSA-5637686;R-HSA-5159245;R-HSA-5244692;R-HSA-5634802;R-HSA-5638332;R-HSA-5634750;R-HSA-5638333;R-HSA-5638141;R-HSA-5423038;R-HSA-5651654;R-HSA-5649799;R-HSA-5649764;R-HSA-5638157;R-HSA-5634729;R-HSA-5649802;R-HSA-5649800;R-HSA-4827383;R-HSA-4827382;R-HSA-5649801;R-HSA-5651657
R-HSA-9615017	FOXO-mediated transcription of oxidative stress, metabolic and neuronal genes	4	49	0.0033394670483200438	0.1931587556672355	0.386317511334471	5	34	0.002623051998148434	9606	Homo sapiens	ABCA6;SOD2		R-HSA-9625091;R-HSA-9625092;R-HSA-9617972;R-HSA-9617832;R-HSA-9617833
R-HSA-8866652	Synthesis of active ubiquitin: roles of E1 and E2 enzymes	3	33	0.0022490288284604375	0.19727867963453316	0.3945573592690663	3	16	0.0012343774108933806	9606	Homo sapiens	UBE2S;UBE2C;UBE2T		R-HSA-8852130;R-HSA-8852129;R-HSA-8852127
R-HSA-111446	Activation of BIM and translocation to mitochondria	1	5	3.407619437061269E-4	0.2063208328692474	0.4126416657384948	2	2	1.5429717636167257E-4	9606	Homo sapiens	BCL2L11		R-HSA-139918;R-HSA-139919
R-HSA-139910	Activation of BMF and translocation to mitochondria	1	5	3.407619437061269E-4	0.2063208328692474	0.4126416657384948	2	2	1.5429717636167257E-4	9606	Homo sapiens	BMF		R-HSA-139908;R-HSA-139909
R-HSA-1368071	NR1D1 (REV-ERBA) represses gene expression	1	5	3.407619437061269E-4	0.2063208328692474	0.4126416657384948	1	1	7.714858818083629E-5	9606	Homo sapiens	ELOVL3		R-HSA-5663252
R-HSA-1483076	Synthesis of CL	1	5	3.407619437061269E-4	0.2063208328692474	0.4126416657384948	1	1	7.714858818083629E-5	9606	Homo sapiens	MCM8		R-HSA-1483063
R-HSA-380095	Tachykinin receptors bind tachykinins	1	5	3.407619437061269E-4	0.2063208328692474	0.4126416657384948	1	3	2.3144576454250888E-4	9606	Homo sapiens	TACR2		R-HSA-383363
R-HSA-171319	Telomere Extension By Telomerase	3	34	0.002317181217201663	0.20905973852353488	0.41811947704706975	8	10	7.714858818083629E-4	9606	Homo sapiens	CCNA2;CDK2;CDK1;WRAP53		R-HSA-163090;R-HSA-163120;R-HSA-163099;R-HSA-163096;R-HSA-9686521;R-HSA-164616;R-HSA-164617;R-HSA-164620
R-HSA-5610787	Hedgehog 'off' state	8	124	0.008450896203911947	0.21901351191943796	0.43802702383887593	11	32	0.002468754821786761	9606	Homo sapiens	TUBA1C;TUBA1B;TUBB6;TUBB3;GLI1;TUBB4B		R-HSA-5610741;R-HSA-5617412;R-HSA-5610758;R-HSA-5610742;R-HSA-5610737;R-HSA-5617408;R-HSA-5610723;R-HSA-5610733;R-HSA-5610767;R-HSA-5610766;R-HSA-5610760
R-HSA-416700	Other semaphorin interactions	2	19	0.0012948953860832822	0.21942705090977055	0.4388541018195411	2	9	6.943372936275266E-4	9606	Homo sapiens	CD72;PLXNC1		R-HSA-373748;R-HSA-434989
R-HSA-6807878	COPI-mediated anterograde transport	7	107	0.007292305595311115	0.22914111040576102	0.45828222081152203	2	12	9.257830581700355E-4	9606	Homo sapiens	TUBA1C;TUBA1B;TUBB6;TUBB3;TUBB4B		R-HSA-6809006;R-HSA-6809003
R-HSA-114452	Activation of BH3-only proteins	3	36	0.0024534859946841138	0.23305590460119974	0.4661118092023995	8	19	0.0014658231754358896	9606	Homo sapiens	BCL2L11;E2F1;BMF		R-HSA-139908;R-HSA-139909;R-HSA-140217;R-HSA-139918;R-HSA-139919;R-HSA-4331327;R-HSA-4331324;R-HSA-140221
R-HSA-9687136	Aberrant regulation of mitotic exit in cancer due to RB1 defects	2	20	0.0013630477748245075	0.23634489127472313	0.47268978254944627	1	1	7.714858818083629E-5	9606	Homo sapiens	UBE2S;UBE2C		R-HSA-9687377
R-HSA-5619060	Defective CP causes aceruloplasminemia (ACERULOP)	1	6	4.089143324473523E-4	0.24217335298348885	0.4843467059669777	1	1	7.714858818083629E-5	9606	Homo sapiens	SLC40A1		R-HSA-5621402
R-HSA-140834	Extrinsic Pathway of Fibrin Clot Formation	1	6	4.089143324473523E-4	0.24217335298348885	0.4843467059669777	7	8	6.171887054466903E-4	9606	Homo sapiens	F3		R-HSA-140736;R-HSA-140823;R-HSA-140825;R-HSA-140777;R-HSA-140761;R-HSA-140783;R-HSA-140748
R-HSA-2408552	Methylation of MeSeH for excretion	1	6	4.089143324473523E-4	0.24217335298348885	0.4843467059669777	1	2	1.5429717636167257E-4	9606	Homo sapiens	INMT		R-HSA-2408554
R-HSA-111448	Activation of NOXA and translocation to mitochondria	1	6	4.089143324473523E-4	0.24217335298348885	0.4843467059669777	2	5	3.8574294090418145E-4	9606	Homo sapiens	E2F1		R-HSA-140217;R-HSA-4331327
R-HSA-140877	Formation of Fibrin Clot (Clotting Cascade)	4	55	0.0037483813807673958	0.2511237407433742	0.5022474814867484	15	61	0.004706063879031014	9606	Homo sapiens	THBD;TG;SERPING1;F3		R-HSA-140736;R-HSA-140777;R-HSA-140847;R-HSA-140783;R-HSA-140748;R-HSA-140851;R-HSA-141040;R-HSA-141046;R-HSA-140599;R-HSA-140823;R-HSA-158357;R-HSA-9650473;R-HSA-140825;R-HSA-140761;R-HSA-158399
R-HSA-2173793	Transcriptional activity of SMAD2/SMAD3:SMAD4 heterotrimer	4	55	0.0037483813807673958	0.2511237407433742	0.5022474814867484	4	38	0.002931646350871779	9606	Homo sapiens	RBL1;SERPINE1;SCG2		R-HSA-2186643;R-HSA-1484099;R-HSA-2127257;R-HSA-2106586
R-HSA-1483148	Synthesis of PG	2	21	0.0014312001635657329	0.25332860466179175	0.5066572093235835	1	5	3.8574294090418145E-4	9606	Homo sapiens	PLD1		R-HSA-1483142
R-HSA-2129379	Molecules associated with elastic fibres	3	38	0.0025897907721665644	0.2575105597768561	0.5150211195537122	5	10	7.714858818083629E-4	9606	Homo sapiens	BMP2;EMILIN2;LTBP1		R-HSA-2161282;R-HSA-2328033;R-HSA-2328048;R-HSA-2395328;R-HSA-2396399
R-HSA-111465	Apoptotic cleavage of cellular proteins	3	38	0.0025897907721665644	0.2575105597768561	0.5150211195537122	3	38	0.002931646350871779	9606	Homo sapiens	OCLN;CLSPN;LMNB1		R-HSA-351876;R-HSA-264871;R-HSA-351936
R-HSA-174437	Removal of the Flap Intermediate from the C-strand	2	22	0.0014993525523069584	0.27033780809029917	0.5227527106656185	4	4	3.0859435272334514E-4	9606	Homo sapiens	FEN1;POLD1		R-HSA-174451;R-HSA-174441;R-HSA-174446;R-HSA-174445
R-HSA-174430	Telomere C-strand synthesis initiation	2	22	0.0014993525523069584	0.27033780809029917	0.5227527106656185	3	4	3.0859435272334514E-4	9606	Homo sapiens	POLA2;PRIM1		R-HSA-9668597;R-HSA-174427;R-HSA-174425
R-HSA-390522	Striated Muscle Contraction	3	40	0.002726095549649015	0.28228671504169633	0.5227527106656185	4	4	3.0859435272334514E-4	9606	Homo sapiens	ACTC1;TNNC2;NEB		R-HSA-390597;R-HSA-390598;R-HSA-390593;R-HSA-390595
R-HSA-1482788	Acyl chain remodelling of PC	3	40	0.002726095549649015	0.28228671504169633	0.5227527106656185	4	9	6.943372936275266E-4	9606	Homo sapiens	TMEM86A;CFI;NES		R-HSA-1482533;R-HSA-8874435;R-HSA-1482547;R-HSA-1602417
R-HSA-168638	NOD1/2 Signaling Pathway	3	40	0.002726095549649015	0.28228671504169633	0.5227527106656185	4	18	0.0013886745872550533	9606	Homo sapiens	TNFAIP3;BIRC3;MAP2K6		R-HSA-727819;R-HSA-688136;R-HSA-688137;R-HSA-1247960
R-HSA-2564830	Cytosolic iron-sulfur cluster assembly	2	23	0.0015675049410481838	0.28733562135290613	0.5227527106656185	1	3	2.3144576454250888E-4	9606	Homo sapiens	BRIP1;POLD1		R-HSA-2564828
R-HSA-9614657	FOXO-mediated transcription of cell death genes	2	23	0.0015675049410481838	0.28733562135290613	0.5227527106656185	3	15	0.0011572288227125443	9606	Homo sapiens	BCL2L11		R-HSA-9622579;R-HSA-9622604;R-HSA-9622572
R-HSA-5625900	RHO GTPases activate CIT	2	23	0.0015675049410481838	0.28733562135290613	0.5227527106656185	1	6	4.6289152908501776E-4	9606	Homo sapiens	PRC1;KIF14;NEB		R-HSA-5671970
R-HSA-937041	IKK complex recruitment mediated by RIP1	2	24	0.001635657329789409	0.3042884337876286	0.5227527106656185	3	3	2.3144576454250888E-4	9606	Homo sapiens	CD14;BIRC3		R-HSA-168915;R-HSA-937029;R-HSA-168921
R-HSA-3301854	Nuclear Pore Complex (NPC) Disassembly	3	42	0.0028624003271314658	0.3072564107735154	0.5227527106656185	1	2	1.5429717636167257E-4	9606	Homo sapiens	CCNB2;CCNB1;CDK1		R-HSA-2990882
R-HSA-2559585	Oncogene Induced Senescence	3	42	0.0028624003271314658	0.3072564107735154	0.5227527106656185	3	19	0.0014658231754358896	9606	Homo sapiens	CDKN2D;E2F1		R-HSA-182594;R-HSA-3209109;R-HSA-3209096
R-HSA-8849470	PTK6 Regulates Cell Cycle	1	8	5.45219109929803E-4	0.3090994349425612	0.5227527106656185	2	2	1.5429717636167257E-4	9606	Homo sapiens	CDK2		R-HSA-8848436;R-HSA-8848414
R-HSA-9652817	Signaling by MAPK mutants	1	8	5.45219109929803E-4	0.3090994349425612	0.5227527106656185	1	1	7.714858818083629E-5	9606	Homo sapiens	POC1A		R-HSA-9652816
R-HSA-5576894	Phase 1 - inactivation of fast Na+ channels	1	8	5.45219109929803E-4	0.3090994349425612	0.5227527106656185	1	1	7.714858818083629E-5	9606	Homo sapiens	KCND3		R-HSA-5577234
R-HSA-9605308	Diseases of Base Excision Repair	1	8	5.45219109929803E-4	0.3090994349425612	0.5227527106656185	1	19	0.0014658231754358896	9606	Homo sapiens	NEIL3		R-HSA-9629245
R-HSA-198725	Nuclear Events (kinase and transcription factor activation)	5	80	0.00545219109929803	0.3119606903343235	0.5227527106656185	4	47	0.0036259836444993056	9606	Homo sapiens	DUSP4;FOSL1;POC1A;F3		R-HSA-9621042;R-HSA-9031624;R-HSA-203797;R-HSA-9621035
R-HSA-5696398	Nucleotide Excision Repair	7	119	0.00811013426020582	0.3134329659999492	0.5227527106656185	8	37	0.0028544977626909426	9606	Homo sapiens	RFC3;RFC4;LIG1;RFC2;POLE2;POLD1		R-HSA-5690213;R-HSA-5690997;R-HSA-6782227;R-HSA-6782211;R-HSA-6782208;R-HSA-6782224;R-HSA-5690988;R-HSA-5691001
R-HSA-6804757	Regulation of TP53 Degradation	3	43	0.0029305527158726913	0.3197764436688657	0.5227527106656185	1	30	0.0023144576454250886	9606	Homo sapiens	CCNA2;CDK2;CDK1		R-HSA-6793661
R-HSA-5654221	Phospholipase C-mediated cascade; FGFR2	2	25	0.0017038097185306344	0.32116568492043385	0.5227527106656185	3	3	2.3144576454250888E-4	9606	Homo sapiens	FGF5;FGF7		R-HSA-5654147;R-HSA-5654159;R-HSA-5654157
R-HSA-162594	Early Phase of HIV Life Cycle	2	25	0.0017038097185306344	0.32116568492043385	0.5227527106656185	1	38	0.002931646350871779	9606	Homo sapiens	FEN1;LIG1		R-HSA-182876
R-HSA-187577	SCF(Skp2)-mediated degradation of p27/p21	4	62	0.004225448101955974	0.32245679797593896	0.5227527106656185	7	7	5.40040117265854E-4	9606	Homo sapiens	CCNA2;CCNE2;CDK2;CDK1;CKS1B		R-HSA-187552;R-HSA-187520;R-HSA-8848436;R-HSA-187574;R-HSA-187575;R-HSA-8848414;R-HSA-187545
R-HSA-190241	FGFR2 ligand binding and activation	2	26	0.0017719621072718598	0.3379396582066462	0.5227527106656185	5	5	3.8574294090418145E-4	9606	Homo sapiens	FGF5;FGF7		R-HSA-5656070;R-HSA-190258;R-HSA-190260;R-HSA-190408;R-HSA-190413
R-HSA-1482925	Acyl chain remodelling of PG	2	26	0.0017719621072718598	0.3379396582066462	0.5227527106656185	3	10	7.714858818083629E-4	9606	Homo sapiens	MCM8;CFI		R-HSA-1482546;R-HSA-1482689;R-HSA-1602368
R-HSA-210991	Basigin interactions	2	26	0.0017719621072718598	0.3379396582066462	0.5227527106656185	2	10	7.714858818083629E-4	9606	Homo sapiens	SLC7A5;MMP1		R-HSA-375135;R-HSA-375131
R-HSA-198753	ERK/MAPK targets	2	26	0.0017719621072718598	0.3379396582066462	0.5227527106656185	1	7	5.40040117265854E-4	9606	Homo sapiens	DUSP4;POC1A		R-HSA-203797
R-HSA-164944	Nef and signal transduction	1	9	6.133714986710284E-4	0.34031542074297627	0.5227527106656185	1	5	3.8574294090418145E-4	9606	Homo sapiens	DOCK2		R-HSA-200952
R-HSA-3108232	SUMO E3 ligases SUMOylate target proteins	10	183	0.012471887139644245	0.3408665432334773	0.5227527106656185	11	131	0.010106465051689554	9606	Homo sapiens	TOP2A;BLM;HIST1H4L;CDCA8;MITF;BRCA1;AURKB;AURKA;HIST2H4A;HIST1H4B;INCENP;BIRC5;HIST1H4H;HIST1H4C;HIST1H4D;HIST1H4E		R-HSA-4570485;R-HSA-4641350;R-HSA-2997709;R-HSA-5228525;R-HSA-3232162;R-HSA-4570496;R-HSA-4568914;R-HSA-4641342;R-HSA-4655404;R-HSA-4655355;R-HSA-2997616
R-HSA-194840	Rho GTPase cycle	8	144	0.009813943978736455	0.3496059630685995	0.5227527106656185	2	5	3.8574294090418145E-4	9606	Homo sapiens	ARHGAP11A;DEPDC1B;ARHGAP20;RACGAP1;ARHGEF3;ARHGAP18;ARHGAP28;ECT2		R-HSA-194913;R-HSA-194922
R-HSA-6806003	Regulation of TP53 Expression and Degradation	3	46	0.0031350098820963675	0.3573124251053291	0.5227527106656185	1	35	0.00270020058632927	9606	Homo sapiens	CCNA2;CDK2;CDK1		R-HSA-6793661
R-HSA-74160	Gene expression (Transcription)	89	1851	0.12615007156000818	0.3608384527478061	0.5227527106656185	120	996	0.07683999382811295	9606	Homo sapiens	SUV39H1;SERPINE1;BRCA1;EXO1;HIST1H2AE;HIST1H2AD;MYBL2;MYBL1;RFC3;RFC4;H2AFZ;RFC2;HIST1H2AK;H2AFX;HIST2H2BB;CDC25C;CCNA2;RBL1;CCNE2;FANCD2;GPRIN1;ZNF724P;RRAGD;HIST1H2BF;BIRC5;HIST1H2BE;HIST1H2BG;HIST1H2BB;SCG2;HIST1H2BD;HIST1H2BC;HIST1H2BN;HIST1H2BM;BLM;HIST1H2BO;HIST1H3J;HIST1H2BJ;UHRF1;HIST1H2BI;HIST1H2BL;TCF7;HIST1H2BK;AURKB;AURKA;HIST2H4A;BRIP1;CCNB1;BCL2L11;E2F1;HIST1H3B;E2F7;MAP2K6;E2F8;FAN…		R-HSA-8936584;R-HSA-5334097;R-HSA-8937097;R-HSA-427527;R-HSA-9007496;R-HSA-5334099;R-HSA-6805103;R-HSA-3790130;R-HSA-9009282;R-HSA-8951428;R-HSA-433672;R-HSA-427528;R-HSA-8937113;R-HSA-8937369;R-HSA-6805109;R-HSA-9007514;R-HSA-9023132;R-HSA-8937118;R-HSA-187934;R-HSA-8936599;R-HSA-212252;R-HSA-8952232;R-HSA-8936616;R-HSA-212263;R-HSA-6791235;R-HSA-8936621;R-HSA-8936608;R-HSA-5250938;R-HSA-8952226…
R-HSA-2562578	TRIF-mediated programmed cell death	1	10	6.815238874122538E-4	0.3701230046923415	0.5227527106656185	3	3	2.3144576454250888E-4	9606	Homo sapiens	CD14		R-HSA-2562564;R-HSA-2569057;R-HSA-2562541
R-HSA-964827	Progressive trimming of alpha-1,2-linked mannose residues from Man9/8/7GlcNAc2 to produce Man5GlcNAc2	1	10	6.815238874122538E-4	0.3701230046923415	0.5227527106656185	3	3	2.3144576454250888E-4	9606	Homo sapiens	MAN1C1		R-HSA-964830;R-HSA-964825;R-HSA-964737
R-HSA-4411364	Binding of TCF/LEF:CTNNB1 to target gene promoters	1	10	6.815238874122538E-4	0.3701230046923415	0.5227527106656185	2	4	3.0859435272334514E-4	9606	Homo sapiens	TCF7		R-HSA-4411351;R-HSA-4411372
R-HSA-139915	Activation of PUMA and translocation to mitochondria	1	10	6.815238874122538E-4	0.3701230046923415	0.5227527106656185	2	5	3.8574294090418145E-4	9606	Homo sapiens	E2F1		R-HSA-4331324;R-HSA-140221
R-HSA-8964046	VLDL clearance	1	10	6.815238874122538E-4	0.3701230046923415	0.5227527106656185	1	3	2.3144576454250888E-4	9606	Homo sapiens	LSR		R-HSA-8933292
R-HSA-8951430	RUNX3 regulates WNT signaling	1	10	6.815238874122538E-4	0.3701230046923415	0.5227527106656185	1	5	3.8574294090418145E-4	9606	Homo sapiens	TCF7		R-HSA-8951428
R-HSA-6804115	TP53 regulates transcription of additional cell cycle genes whose exact role in the p53 pathway remain uncertain	2	28	0.0019082668847543107	0.37107997300939455	0.5227527106656185	2	14	0.001080080234531708	9606	Homo sapiens	CENPJ;CDC25C		R-HSA-6801666;R-HSA-6802973
R-HSA-6803205	TP53 regulates transcription of several additional cell death genes whose specific roles in p53-dependent apoptosis remain uncertain	2	28	0.0019082668847543107	0.37107997300939455	0.5227527106656185	2	19	0.0014658231754358896	9606	Homo sapiens	BIRC5		R-HSA-6797766;R-HSA-6797763
R-HSA-174154	APC/C:Cdc20 mediated degradation of Securin	4	68	0.004634362434403326	0.3846424884763222	0.5227527106656185	3	3	2.3144576454250888E-4	9606	Homo sapiens	CDC20;PTTG1;UBE2S;UBE2C		R-HSA-174144;R-HSA-174202;R-HSA-174121
R-HSA-8873719	RAB geranylgeranylation	4	68	0.004634362434403326	0.3846424884763222	0.5227527106656185	2	5	3.8574294090418145E-4	9606	Homo sapiens	RAB20;CDK2;RAB27B;RAB33A		R-HSA-8870469;R-HSA-8870466
R-HSA-2033519	Activated point mutants of FGFR2	2	29	0.001976419273495536	0.38740341373064324	0.5227527106656185	6	10	7.714858818083629E-4	9606	Homo sapiens	FGF5;FGF7		R-HSA-2033486;R-HSA-2077421;R-HSA-2033474;R-HSA-2077424;R-HSA-2033472;R-HSA-2033488
R-HSA-1369062	ABC transporters in lipid homeostasis	2	29	0.001976419273495536	0.38740341373064324	0.5227527106656185	2	11	8.486344699891992E-4	9606	Homo sapiens	ABCA6;ABCA8		R-HSA-1369028;R-HSA-1369052
R-HSA-1632852	Macroautophagy	8	150	0.010222858311183807	0.39096654257833385	0.5227527106656185	9	87	0.006711927171732758	9606	Homo sapiens	TUBA1C;TUBA1B;TUBB6;TUBB3;RRAGD;TUBB4B		R-HSA-9646679;R-HSA-9646390;R-HSA-5672017;R-HSA-5672817;R-HSA-5675790;R-HSA-5672010;R-HSA-9646383;R-HSA-5673768;R-HSA-9646685
R-HSA-2990846	SUMOylation	10	192	0.013085258638315273	0.3955931312036318	0.5227527106656185	11	140	0.01080080234531708	9606	Homo sapiens	TOP2A;BLM;HIST1H4L;CDCA8;MITF;BRCA1;AURKB;AURKA;HIST2H4A;HIST1H4B;INCENP;BIRC5;HIST1H4H;HIST1H4C;HIST1H4D;HIST1H4E		R-HSA-4570485;R-HSA-4641350;R-HSA-2997709;R-HSA-5228525;R-HSA-3232162;R-HSA-4570496;R-HSA-4568914;R-HSA-4641342;R-HSA-4655404;R-HSA-4655355;R-HSA-2997616
R-HSA-212718	EGFR interacts with phospholipase C-gamma	1	11	7.496762761534792E-4	0.3985856414037411	0.5227527106656185	3	3	2.3144576454250888E-4	9606	Homo sapiens	BTC		R-HSA-212706;R-HSA-212710;R-HSA-212713
R-HSA-9012546	Interleukin-18 signaling	1	11	7.496762761534792E-4	0.3985856414037411	0.5227527106656185	2	4	3.0859435272334514E-4	9606	Homo sapiens	IL18R1		R-HSA-8848370;R-HSA-8848395
R-HSA-446205	Synthesis of GDP-mannose	1	11	7.496762761534792E-4	0.3985856414037411	0.5227527106656185	1	3	2.3144576454250888E-4	9606	Homo sapiens	GMPPB		R-HSA-446221
R-HSA-442729	CREB1 phosphorylation through the activation of CaMKII/CaMKK/CaMKIV cascasde	1	11	7.496762761534792E-4	0.3985856414037411	0.5227527106656185	2	10	7.714858818083629E-4	9606	Homo sapiens	KPNA2		R-HSA-9619127;R-HSA-112282
R-HSA-351906	Apoptotic cleavage of cell adhesion proteins	1	11	7.496762761534792E-4	0.3985856414037411	0.5227527106656185	1	10	7.714858818083629E-4	9606	Homo sapiens	OCLN		R-HSA-351876
R-HSA-9614085	FOXO-mediated transcription	6	110	0.0074967627615347915	0.3986195734115956	0.5227527106656185	8	85	0.006557629995371085	9606	Homo sapiens	BCL2L11;ABCA6;SOD2		R-HSA-9625091;R-HSA-9622579;R-HSA-9625092;R-HSA-9617972;R-HSA-9617832;R-HSA-9617833;R-HSA-9622604;R-HSA-9622572
R-HSA-5357956	TNFR1-induced NFkappaB signaling pathway	2	30	0.0020445716622367613	0.403537442991325	0.5227527106656185	5	5	3.8574294090418145E-4	9606	Homo sapiens	TNFAIP3;BIRC3		R-HSA-5357776;R-HSA-5357904;R-HSA-5357860;R-HSA-5357780;R-HSA-5357757
R-HSA-3214842	HDMs demethylate histones	2	31	0.002112724050977987	0.4194658792629553	0.5227527106656185	17	17	0.001311525999074217	9606	Homo sapiens	HIST2H4A;HIST1H4B;HIST1H3J;HIST1H4L;HIST1H4H;HIST1H4C;HIST1H3B;HIST1H4D;HIST1H4E		R-HSA-4754187;R-HSA-4754176;R-HSA-5661116;R-HSA-5661114;R-HSA-5661115;R-HSA-4754181;R-HSA-3214912;R-HSA-5661124;R-HSA-5661125;R-HSA-4724284;R-HSA-5661122;R-HSA-5661123;R-HSA-5661120;R-HSA-5661121;R-HSA-4722133;R-HSA-4724279;R-HSA-5423117
R-HSA-5654695	PI-3K cascade:FGFR2	2	31	0.002112724050977987	0.4194658792629553	0.5227527106656185	6	7	5.40040117265854E-4	9606	Homo sapiens	FGF5;FGF7		R-HSA-5654614;R-HSA-5654612;R-HSA-5654622;R-HSA-5654620;R-HSA-5654701;R-HSA-5654697
R-HSA-1482801	Acyl chain remodelling of PS	2	31	0.002112724050977987	0.4194658792629553	0.5227527106656185	3	8	6.171887054466903E-4	9606	Homo sapiens	CFI;NES		R-HSA-1482691;R-HSA-1482636;R-HSA-1602374
R-HSA-1266695	Interleukin-7 signaling	2	31	0.002112724050977987	0.4194658792629553	0.5227527106656185	2	25	0.0019287147045209073	9606	Homo sapiens	HIST1H3J;HIST1H3B;HIST1H3C		R-HSA-8865711;R-HSA-8865613
R-HSA-2534343	Interaction With Cumulus Cells And The Zona Pellucida	1	12	8.178286648947046E-4	0.4257639306227886	0.5227527106656185	1	2	1.5429717636167257E-4	9606	Homo sapiens	OVGP1		R-HSA-1297338
R-HSA-418889	Caspase activation via Dependence Receptors in the absence of ligand	1	12	8.178286648947046E-4	0.4257639306227886	0.5227527106656185	1	8	6.171887054466903E-4	9606	Homo sapiens	DAPK2		R-HSA-418849
R-HSA-69615	G1/S DNA Damage Checkpoints	4	72	0.0049069719893682275	0.42577980636773805	0.5227527106656185	6	26	0.0020058632927017436	9606	Homo sapiens	CCNA2;CCNE2;CDK2;CDC25A		R-HSA-69600;R-HSA-69604;R-HSA-69608;R-HSA-69562;R-HSA-187934;R-HSA-69598
R-HSA-8864260	Transcriptional regulation by the AP-2 (TFAP2) family of transcription factors	3	52	0.0035439242145437195	0.43120420163890305	0.5227527106656185	3	44	0.0033945378799567967	9606	Homo sapiens	ATAD2;MYBL2		R-HSA-8937369;R-HSA-8869566;R-HSA-8869549
R-HSA-70635	Urea cycle	2	32	0.002180876439719212	0.43517438403867925	0.5227527106656185	2	8	6.171887054466903E-4	9606	Homo sapiens	ORC1;NAGS		R-HSA-70634;R-HSA-70542
R-HSA-525793	Myogenesis	2	32	0.002180876439719212	0.43517438403867925	0.5227527106656185	3	14	0.001080080234531708	9606	Homo sapiens	MYF6;MAP2K6		R-HSA-448951;R-HSA-448962;R-HSA-448963
R-HSA-5357769	Caspase activation via extrinsic apoptotic signalling pathway	2	32	0.002180876439719212	0.43517438403867925	0.5227527106656185	2	17	0.001311525999074217	9606	Homo sapiens	DAPK2;CD14		R-HSA-2562564;R-HSA-418849
R-HSA-9022699	MECP2 regulates neuronal receptors and channels	2	32	0.002180876439719212	0.43517438403867925	0.5227527106656185	2	26	0.0020058632927017436	9606	Homo sapiens	GPRIN1		R-HSA-9021946;R-HSA-9021948
R-HSA-913709	O-linked glycosylation of mucins	4	73	0.004975124378109453	0.43596442173718764	0.5227527106656185	3	17	0.001311525999074217	9606	Homo sapiens	GALNT15;GALNT18;GCNT3		R-HSA-914012;R-HSA-913675;R-HSA-914018
R-HSA-8950505	Gene and protein expression by JAK-STAT signaling after Interleukin-12 stimulation	4	73	0.004975124378109453	0.43596442173718764	0.5227527106656185	2	36	0.0027773491745101066	9606	Homo sapiens	SOD2;LMNB1		R-HSA-8950681;R-HSA-9617941
R-HSA-114608	Platelet degranulation	7	137	0.009336877257547877	0.4468575201489038	0.5227527106656185	3	11	8.486344699891992E-4	9606	Homo sapiens	CLEC3B;TG;SERPINE1;SERPING1;EMILIN2;RAB27B;SEPP1		R-HSA-481010;R-HSA-481009;R-HSA-481007
R-HSA-5654699	SHC-mediated cascade:FGFR2	2	33	0.0022490288284604375	0.4506503288022127	0.5227527106656185	4	4	3.0859435272334514E-4	9606	Homo sapiens	FGF5;FGF7		R-HSA-5654406;R-HSA-5654407;R-HSA-5654404;R-HSA-5654402
R-HSA-390666	Serotonin receptors	1	13	8.859810536359299E-4	0.4517157454885806	0.5227527106656185	1	3	2.3144576454250888E-4	9606	Homo sapiens	HTR2B		R-HSA-390930
R-HSA-111932	CaMK IV-mediated phosphorylation of CREB	1	13	8.859810536359299E-4	0.4517157454885806	0.5227527106656185	2	13	0.0010029316463508718	9606	Homo sapiens	KPNA2		R-HSA-9619127;R-HSA-112282
R-HSA-9675135	Diseases of DNA repair	1	13	8.859810536359299E-4	0.4517157454885806	0.5227527106656185	1	25	0.0019287147045209073	9606	Homo sapiens	NEIL3		R-HSA-9629245
R-HSA-5654700	FRS-mediated FGFR2 signaling	2	34	0.002317181217201663	0.46588267022189656	0.5227527106656185	9	9	6.943372936275266E-4	9606	Homo sapiens	FGF5;FGF7		R-HSA-5654615;R-HSA-5654608;R-HSA-5654607;R-HSA-5654399;R-HSA-8941618;R-HSA-5654605;R-HSA-5654397;R-HSA-5654618;R-HSA-5654603
R-HSA-193368	Synthesis of bile acids and bile salts via 7alpha-hydroxycholesterol	4	76	0.005179581544333129	0.46618818405912044	0.5227527106656185	2	39	0.003008794939052615	9606	Homo sapiens	AKR1C1;AKR1C3;AKR1C2		R-HSA-192160;R-HSA-192036
R-HSA-190377	FGFR2b ligand binding and activation	1	14	9.541334423771553E-4	0.47649635503999566	0.5227527106656185	3	3	2.3144576454250888E-4	9606	Homo sapiens	FGF7		R-HSA-5656070;R-HSA-190260;R-HSA-190408
R-HSA-5638303	Inhibition of Signaling by Overexpressed EGFR	1	14	9.541334423771553E-4	0.47649635503999566	0.5227527106656185	1	2	1.5429717636167257E-4	9606	Homo sapiens	BTC		R-HSA-1225978
R-HSA-5658623	FGFRL1 modulation of FGFR1 signaling	1	14	9.541334423771553E-4	0.47649635503999566	0.5227527106656185	1	2	1.5429717636167257E-4	9606	Homo sapiens	FGF5		R-HSA-5654511
R-HSA-5638302	Signaling by Overexpressed Wild-Type EGFR in Cancer	1	14	9.541334423771553E-4	0.47649635503999566	0.5227527106656185	1	2	1.5429717636167257E-4	9606	Homo sapiens	BTC		R-HSA-1225978
R-HSA-5357786	TNFR1-induced proapoptotic signaling	1	14	9.541334423771553E-4	0.47649635503999566	0.5227527106656185	1	3	2.3144576454250888E-4	9606	Homo sapiens	TNFAIP3		R-HSA-140978
R-HSA-75205	Dissolution of Fibrin Clot	1	14	9.541334423771553E-4	0.47649635503999566	0.5227527106656185	3	19	0.0014658231754358896	9606	Homo sapiens	SERPINE1		R-HSA-158800;R-HSA-158795;R-HSA-159005
R-HSA-9031628	NGF-stimulated transcription	3	56	0.0038165337695086213	0.4787383438868211	0.5227527106656185	3	36	0.0027773491745101066	9606	Homo sapiens	FOSL1;F3		R-HSA-9621042;R-HSA-9031624;R-HSA-9621035
R-HSA-1592389	Activation of Matrix Metalloproteinases	2	35	0.002385333605942888	0.48086183310494224	0.5227527106656185	9	27	0.00208301188088258	9606	Homo sapiens	MMP1		R-HSA-1604712;R-HSA-1592297;R-HSA-1602473;R-HSA-1592362;R-HSA-1604763;R-HSA-1592316;R-HSA-1604690;R-HSA-1592436;R-HSA-1604359
R-HSA-450282	MAPK targets/ Nuclear events mediated by MAP kinases	2	35	0.002385333605942888	0.48086183310494224	0.5227527106656185	1	16	0.0012343774108933806	9606	Homo sapiens	DUSP4;POC1A		R-HSA-203797
R-HSA-9013508	NOTCH3 Intracellular Domain Regulates Transcription	2	36	0.0024534859946841138	0.49557960066398377	0.5227527106656185	2	22	0.0016972689399783983	9606	Homo sapiens	DLGAP5		R-HSA-9018538;R-HSA-9018542
R-HSA-76005	Response to elevated platelet cytosolic Ca2+	7	144	0.009813943978736455	0.498050605425698	0.5227527106656185	3	14	0.001080080234531708	9606	Homo sapiens	CLEC3B;TG;SERPINE1;SERPING1;EMILIN2;RAB27B;SEPP1		R-HSA-481010;R-HSA-481009;R-HSA-481007
R-HSA-1250342	PI3K events in ERBB4 signaling	1	15	0.0010222858311183807	0.50015854122601	0.5227527106656185	2	2	1.5429717636167257E-4	9606	Homo sapiens	BTC		R-HSA-1250370;R-HSA-1250353
R-HSA-190373	FGFR1c ligand binding and activation	1	15	0.0010222858311183807	0.50015854122601	0.5227527106656185	2	3	2.3144576454250888E-4	9606	Homo sapiens	FGF5		R-HSA-190256;R-HSA-190429
R-HSA-1839122	Signaling by activated point mutants of FGFR1	1	15	0.0010222858311183807	0.50015854122601	0.5227527106656185	2	4	3.0859435272334514E-4	9606	Homo sapiens	FGF5		R-HSA-2023455;R-HSA-2023451
R-HSA-5693548	Sensing of DNA Double Strand Breaks	1	15	0.0010222858311183807	0.50015854122601	0.5227527106656185	2	9	6.943372936275266E-4	9606	Homo sapiens	KPNA2		R-HSA-5684006;R-HSA-5684008
R-HSA-9612973	Autophagy	8	166	0.011313296531043413	0.5007199159473665	0.5227527106656185	9	108	0.00833204752353032	9606	Homo sapiens	TUBA1C;TUBA1B;TUBB6;TUBB3;RRAGD;TUBB4B		R-HSA-9646679;R-HSA-9646390;R-HSA-5672017;R-HSA-5672817;R-HSA-5675790;R-HSA-5672010;R-HSA-9646383;R-HSA-5673768;R-HSA-9646685
R-HSA-2162123	Synthesis of Prostaglandins (PG) and Thromboxanes (TX)	3	58	0.003952838546991072	0.501801220585416	0.5227527106656185	5	32	0.002468754821786761	9606	Homo sapiens	AKR1C1;TBXAS1;AKR1C3;PTGES		R-HSA-76500;R-HSA-2161660;R-HSA-2161549;R-HSA-2161613;R-HSA-2161614
R-HSA-140875	Common Pathway of Fibrin Clot Formation	2	37	0.002521638383425339	0.510029011677128	0.5227527106656185	5	29	0.0022373090572442526	9606	Homo sapiens	THBD;TG		R-HSA-140851;R-HSA-141040;R-HSA-141046;R-HSA-140599;R-HSA-140847
R-HSA-5358351	Signaling by Hedgehog	8	168	0.011449601308525863	0.5141027522751608	0.5227527106656185	24	82	0.006326184230828576	9606	Homo sapiens	TUBA1C;TUBA1B;TUBB6;TUBB3;GLI1;TUBB4B		R-HSA-5610741;R-HSA-5635861;R-HSA-5635860;R-HSA-5610742;R-HSA-5610737;R-HSA-5635859;R-HSA-5635868;R-HSA-5635864;R-HSA-5635845;R-HSA-5617412;R-HSA-5610758;R-HSA-5635846;R-HSA-5635841;R-HSA-5617408;R-HSA-5610723;R-HSA-5635843;R-HSA-5635842;R-HSA-5635853;R-HSA-5610733;R-HSA-5610767;R-HSA-5610766;R-HSA-5610760;R-HSA-5635848;R-HSA-5635850
R-HSA-179812	GRB2 events in EGFR signaling	1	16	0.001090438219859606	0.5227527106656185	0.5227527106656185	2	3	2.3144576454250888E-4	9606	Homo sapiens	BTC		R-HSA-177938;R-HSA-177943
R-HSA-4641265	Repression of WNT target genes	1	16	0.001090438219859606	0.5227527106656185	0.5227527106656185	4	7	5.40040117265854E-4	9606	Homo sapiens	TCF7		R-HSA-8944349;R-HSA-8944352;R-HSA-4641231;R-HSA-5229348
R-HSA-351200	Interconversion of polyamines	1	16	0.001090438219859606	0.5227527106656185	0.5227527106656185	2	7	5.40040117265854E-4	9606	Homo sapiens	GBP2		R-HSA-351207;R-HSA-351208
R-HSA-5661231	Metallothioneins bind metals	1	16	0.001090438219859606	0.5227527106656185	0.5227527106656185	3	27	0.00208301188088258	9606	Homo sapiens	MT2A		R-HSA-5662598;R-HSA-5662608;R-HSA-5662986
R-HSA-381426	Regulation of Insulin-like Growth Factor (IGF) transport and uptake by Insulin-like Growth Factor Binding Proteins (IGFBPs)	6	127	0.008655353370135623	0.5335651425217538	0.5335651425217538	4	14	0.001080080234531708	9606	Homo sapiens	IGFBP5;MMP1;FAM20A;SCG2;LTBP1		R-HSA-381537;R-HSA-8952289;R-HSA-381545;R-HSA-381435
R-HSA-109606	Intrinsic Pathway for Apoptosis	3	61	0.004157295713214748	0.5353836414790148	0.5353836414790148	10	62	0.00478321246721185	9606	Homo sapiens	BCL2L11;E2F1;BMF		R-HSA-508163;R-HSA-508162;R-HSA-139908;R-HSA-139909;R-HSA-140217;R-HSA-139918;R-HSA-139919;R-HSA-4331327;R-HSA-4331324;R-HSA-140221
R-HSA-5083635	Defective B3GALTL causes Peters-plus syndrome (PpS)	2	39	0.00265794316090779	0.5381006250552892	0.5381006250552892	1	1	7.714858818083629E-5	9606	Homo sapiens	ADAMTS4;ADAMTS3		R-HSA-6785565
R-HSA-5357905	Regulation of TNFR1 signaling	2	39	0.00265794316090779	0.5381006250552892	0.5381006250552892	4	14	0.001080080234531708	9606	Homo sapiens	TNFAIP3;BIRC3		R-HSA-5693108;R-HSA-5357845;R-HSA-5693055;R-HSA-5357928
R-HSA-5365859	RA biosynthesis pathway	2	39	0.00265794316090779	0.5381006250552892	0.5381006250552892	2	11	8.486344699891992E-4	9606	Homo sapiens	AKR1C1;RDH10;AKR1C3		R-HSA-5615668;R-HSA-5362518
R-HSA-9020591	Interleukin-12 signaling	4	84	0.0057248006542629315	0.5435346142192506	0.5435346142192506	2	56	0.004320320938126832	9606	Homo sapiens	SOD2;LMNB1		R-HSA-8950681;R-HSA-9617941
R-HSA-190375	FGFR2c ligand binding and activation	1	17	0.0011585906086008315	0.5443270013928303	0.5443270013928303	2	2	1.5429717636167257E-4	9606	Homo sapiens	FGF5		R-HSA-190258;R-HSA-190413
R-HSA-1839130	Signaling by activated point mutants of FGFR3	1	17	0.0011585906086008315	0.5443270013928303	0.5443270013928303	2	6	4.6289152908501776E-4	9606	Homo sapiens	FGF5		R-HSA-2012074;R-HSA-2012073
R-HSA-6788467	IL-6-type cytokine receptor ligand interactions	1	17	0.0011585906086008315	0.5443270013928303	0.5443270013928303	2	14	0.001080080234531708	9606	Homo sapiens	IL11		R-HSA-449829;R-HSA-449976
R-HSA-6811555	PI5P Regulates TP53 Acetylation	1	17	0.0011585906086008315	0.5443270013928303	0.5443270013928303	1	8	6.171887054466903E-4	9606	Homo sapiens	MAP2K6		R-HSA-8877691
R-HSA-166166	MyD88-independent TLR4 cascade	5	107	0.007292305595311115	0.5502717846210321	0.5502717846210321	25	60	0.004628915290850177	9606	Homo sapiens	DUSP4;POC1A;CD14;BIRC3;MAP2K6		R-HSA-2569057;R-HSA-2562541;R-HSA-937029;R-HSA-168915;R-HSA-5362500;R-HSA-203797;R-HSA-936985;R-HSA-450333;R-HSA-2201338;R-HSA-168921;R-HSA-166175;R-HSA-936941;R-HSA-2562564;R-HSA-166245;R-HSA-5362486;R-HSA-450346;R-HSA-450358;R-HSA-936952;R-HSA-2559568;R-HSA-2213017;R-HSA-936951;R-HSA-166271;R-HSA-937075;R-HSA-936947;R-HSA-450296
R-HSA-937061	TRIF(TICAM1)-mediated TLR4 signaling	5	107	0.007292305595311115	0.5502717846210321	0.5502717846210321	23	58	0.004474618114488505	9606	Homo sapiens	DUSP4;POC1A;CD14;BIRC3;MAP2K6		R-HSA-936941;R-HSA-2562564;R-HSA-2569057;R-HSA-166245;R-HSA-5362486;R-HSA-2562541;R-HSA-937029;R-HSA-450346;R-HSA-450358;R-HSA-168915;R-HSA-5362500;R-HSA-203797;R-HSA-936952;R-HSA-936985;R-HSA-2213017;R-HSA-936951;R-HSA-450333;R-HSA-2201338;R-HSA-168921;R-HSA-166271;R-HSA-937075;R-HSA-936947;R-HSA-450296
R-HSA-390471	Association of TriC/CCT with target proteins during biosynthesis	2	40	0.002726095549649015	0.5517143459462412	0.5517143459462412	1	2	1.5429717636167257E-4	9606	Homo sapiens	CCNE2;WRAP53		R-HSA-390470
R-HSA-170834	Signaling by TGF-beta Receptor Complex	4	85	0.0057929530430041575	0.5527992253846835	0.5527992253846835	4	82	0.006326184230828576	9606	Homo sapiens	RBL1;SERPINE1;SCG2		R-HSA-2186643;R-HSA-1484099;R-HSA-2127257;R-HSA-2106586
R-HSA-193648	NRAGE signals death through JNK	3	63	0.004293600490697199	0.5570436450849565	0.5570436450849565	2	7	5.40040117265854E-4	9606	Homo sapiens	BCL2L11;ARHGEF3;ECT2		R-HSA-205075;R-HSA-205039
R-HSA-9012852	Signaling by NOTCH3	3	63	0.004293600490697199	0.5570436450849565	0.5570436450849565	3	37	0.0028544977626909426	9606	Homo sapiens	TACC3;DLGAP5		R-HSA-9018538;R-HSA-9017855;R-HSA-9018542
R-HSA-5654227	Phospholipase C-mediated cascade; FGFR3	1	18	0.0012267429973420569	0.5649273848116175	0.5649273848116175	3	3	2.3144576454250888E-4	9606	Homo sapiens	FGF5		R-HSA-5654148;R-HSA-5654224;R-HSA-5654222
R-HSA-8847993	ERBB2 Activates PTK6 Signaling	1	18	0.0012267429973420569	0.5649273848116175	0.5649273848116175	2	2	1.5429717636167257E-4	9606	Homo sapiens	BTC		R-HSA-8848005;R-HSA-8847995
R-HSA-5602498	MyD88 deficiency (TLR2/4)	1	18	0.0012267429973420569	0.5649273848116175	0.5649273848116175	2	2	1.5429717636167257E-4	9606	Homo sapiens	CD14		R-HSA-5602383;R-HSA-5602606
R-HSA-964739	N-glycan trimming and elongation in the cis-Golgi	1	18	0.0012267429973420569	0.5649273848116175	0.5649273848116175	3	5	3.8574294090418145E-4	9606	Homo sapiens	MAN1C1		R-HSA-964830;R-HSA-964825;R-HSA-964737
R-HSA-190372	FGFR3c ligand binding and activation	1	18	0.0012267429973420569	0.5649273848116175	0.5649273848116175	2	4	3.0859435272334514E-4	9606	Homo sapiens	FGF5		R-HSA-190388;R-HSA-190261
R-HSA-2160916	Hyaluronan uptake and degradation	1	18	0.0012267429973420569	0.5649273848116175	0.5649273848116175	3	10	7.714858818083629E-4	9606	Homo sapiens	HMMR		R-HSA-2160915;R-HSA-2160884;R-HSA-2160892
R-HSA-975163	IRAK2 mediated activation of TAK1 complex upon TLR7/8 or 9 stimulation	1	18	0.0012267429973420569	0.5649273848116175	0.5649273848116175	1	5	3.8574294090418145E-4	9606	Homo sapiens	CD14		R-HSA-450358
R-HSA-5173214	O-glycosylation of TSR domain-containing proteins	2	41	0.0027942479383902406	0.5650425838534692	0.5650425838534692	2	2	1.5429717636167257E-4	9606	Homo sapiens	ADAMTS4;ADAMTS3		R-HSA-5173005;R-HSA-5173192
R-HSA-5654727	Negative regulation of FGFR2 signaling	2	41	0.0027942479383902406	0.5650425838534692	0.5650425838534692	3	14	0.001080080234531708	9606	Homo sapiens	FGF5;FGF7		R-HSA-5654677;R-HSA-5654562;R-HSA-5654729
R-HSA-8957275	Post-translational protein phosphorylation	5	109	0.007428610372793566	0.5665781254779632	0.5665781254779632	1	1	7.714858818083629E-5	9606	Homo sapiens	IGFBP5;FAM20A;SCG2;LTBP1		R-HSA-8952289
R-HSA-5173105	O-linked glycosylation	6	132	0.00899611531384175	0.5709305355203866	0.5709305355203866	5	28	0.002160160469063416	9606	Homo sapiens	ADAMTS4;ADAMTS3;GALNT15;GALNT18;GCNT3		R-HSA-914012;R-HSA-5173005;R-HSA-913675;R-HSA-5173192;R-HSA-914018
R-HSA-5654696	Downstream signaling of activated FGFR2	2	42	0.0028624003271314658	0.5780833274049949	0.5780833274049949	22	23	0.0017744175281592346	9606	Homo sapiens	FGF5;FGF7		R-HSA-5654614;R-HSA-5654615;R-HSA-5654612;R-HSA-5654608;R-HSA-5654622;R-HSA-5654399;R-HSA-5654620;R-HSA-5654397;R-HSA-5654618;R-HSA-5654406;R-HSA-5654407;R-HSA-5654404;R-HSA-5654402;R-HSA-5654147;R-HSA-5654607;R-HSA-5654159;R-HSA-8941618;R-HSA-5654701;R-HSA-5654605;R-HSA-5654157;R-HSA-5654603;R-HSA-5654697
R-HSA-1483166	Synthesis of PA	3	65	0.00442990526817965	0.5780867418315287	0.5780867418315287	2	17	0.001311525999074217	9606	Homo sapiens	CFI;PLD1		R-HSA-1602446;R-HSA-1483182
R-HSA-937072	TRAF6-mediated induction of TAK1 complex within TLR4 complex	1	19	0.0012948953860832822	0.584597763074949	0.584597763074949	6	6	4.6289152908501776E-4	9606	Homo sapiens	CD14		R-HSA-450358;R-HSA-936952;R-HSA-936985;R-HSA-936951;R-HSA-937075;R-HSA-936947
R-HSA-180336	SHC1 events in EGFR signaling	1	19	0.0012948953860832822	0.584597763074949	0.584597763074949	4	4	3.0859435272334514E-4	9606	Homo sapiens	BTC		R-HSA-177936;R-HSA-177925;R-HSA-177945;R-HSA-177933
R-HSA-6785631	ERBB2 Regulates Cell Motility	1	19	0.0012948953860832822	0.584597763074949	0.584597763074949	2	2	1.5429717636167257E-4	9606	Homo sapiens	BTC		R-HSA-6785636;R-HSA-6785648
R-HSA-5603041	IRAK4 deficiency (TLR2/4)	1	19	0.0012948953860832822	0.584597763074949	0.584597763074949	2	2	1.5429717636167257E-4	9606	Homo sapiens	CD14		R-HSA-5602353;R-HSA-5602672
R-HSA-190239	FGFR3 ligand binding and activation	1	19	0.0012948953860832822	0.584597763074949	0.584597763074949	2	6	4.6289152908501776E-4	9606	Homo sapiens	FGF5		R-HSA-190388;R-HSA-190261
R-HSA-168927	TICAM1, RIP1-mediated IKK complex recruitment	1	19	0.0012948953860832822	0.584597763074949	0.584597763074949	1	3	2.3144576454250888E-4	9606	Homo sapiens	BIRC3		R-HSA-9014342
R-HSA-419408	Lysosphingolipid and LPA receptors	1	19	0.0012948953860832822	0.584597763074949	0.584597763074949	1	3	2.3144576454250888E-4	9606	Homo sapiens	S1PR3		R-HSA-419428
R-HSA-5689896	Ovarian tumor domain proteases	2	43	0.0029305527158726913	0.5908353277149678	0.5908353277149678	7	14	0.001080080234531708	9606	Homo sapiens	CDK1;TNFAIP3		R-HSA-5690870;R-HSA-688136;R-HSA-8869506;R-HSA-5690845;R-HSA-8940100;R-HSA-5690827;R-HSA-5690856
R-HSA-156590	Glutathione conjugation	3	67	0.0045662100456621	0.5984903248590421	0.5984903248590421	2	14	0.001080080234531708	9606	Homo sapiens	GSTM3;CHAC2		R-HSA-176054;R-HSA-6785928
R-HSA-3769402	Deactivation of the beta-catenin transactivating complex	2	44	0.002998705104613917	0.6032980338084896	0.6032980338084896	3	14	0.001080080234531708	9606	Homo sapiens	TCF7;SCG2		R-HSA-3361751;R-HSA-3364042;R-HSA-5665608
R-HSA-936964	Activation of IRF3/IRF7 mediated by TBK1/IKK epsilon	1	20	0.0013630477748245075	0.6033800620936671	0.6033800620936671	7	9	6.943372936275266E-4	9606	Homo sapiens	CD14		R-HSA-936941;R-HSA-5362500;R-HSA-166245;R-HSA-5362486;R-HSA-2213017;R-HSA-2201338;R-HSA-166271
R-HSA-388844	Receptor-type tyrosine-protein phosphatases	1	20	0.0013630477748245075	0.6033800620936671	0.6033800620936671	2	6	4.6289152908501776E-4	9606	Homo sapiens	PTPRF		R-HSA-6798258;R-HSA-388824
R-HSA-140534	Caspase activation via Death Receptors in the presence of ligand	1	20	0.0013630477748245075	0.6033800620936671	0.6033800620936671	1	9	6.943372936275266E-4	9606	Homo sapiens	CD14		R-HSA-2562564
R-HSA-3232118	SUMOylation of transcription factors	1	20	0.0013630477748245075	0.6033800620936671	0.6033800620936671	1	11	8.486344699891992E-4	9606	Homo sapiens	MITF		R-HSA-3232162
R-HSA-9006936	Signaling by TGFB family members	5	114	0.007769372316499694	0.6059673397682981	0.6059673397682981	12	107	0.008254898935349484	9606	Homo sapiens	BMP2;RBL1;SERPINE1;SCG2		R-HSA-201475;R-HSA-201443;R-HSA-201810;R-HSA-2186643;R-HSA-201457;R-HSA-201648;R-HSA-1484099;R-HSA-201476;R-HSA-2127257;R-HSA-2106586;R-HSA-201821;R-HSA-201453
R-HSA-450294	MAP kinase activation	3	69	0.004702514823144551	0.618237254340507	0.618237254340507	4	32	0.002468754821786761	9606	Homo sapiens	DUSP4;POC1A;MAP2K6		R-HSA-203797;R-HSA-450333;R-HSA-450346;R-HSA-450296
R-HSA-1250347	SHC1 events in ERBB4 signaling	1	21	0.0014312001635657329	0.6213143203705209	0.6213143203705209	4	4	3.0859435272334514E-4	9606	Homo sapiens	BTC		R-HSA-1250357;R-HSA-1250383;R-HSA-1250380;R-HSA-1250348
R-HSA-1963640	GRB2 events in ERBB2 signaling	1	21	0.0014312001635657329	0.6213143203705209	0.6213143203705209	2	4	3.0859435272334514E-4	9606	Homo sapiens	BTC		R-HSA-1306969;R-HSA-1306972
R-HSA-190242	FGFR1 ligand binding and activation	1	21	0.0014312001635657329	0.6213143203705209	0.6213143203705209	2	7	5.40040117265854E-4	9606	Homo sapiens	FGF5		R-HSA-190256;R-HSA-190429
R-HSA-5675482	Regulation of necroptotic cell death	1	21	0.0014312001635657329	0.6213143203705209	0.6213143203705209	1	5	3.8574294090418145E-4	9606	Homo sapiens	BIRC3		R-HSA-5675470
R-HSA-9671793	Diseases of hemostasis	1	21	0.0014312001635657329	0.6213143203705209	0.6213143203705209	3	18	0.0013886745872550533	9606	Homo sapiens	SERPING1		R-HSA-9651456;R-HSA-9651467;R-HSA-9650447
R-HSA-9651496	Defects of contact activation system (CAS) and kallikrein/kinin system (KKS)	1	21	0.0014312001635657329	0.6213143203705209	0.6213143203705209	3	18	0.0013886745872550533	9606	Homo sapiens	SERPING1		R-HSA-9651456;R-HSA-9651467;R-HSA-9650447
R-HSA-5660526	Response to metal ions	1	21	0.0014312001635657329	0.6213143203705209	0.6213143203705209	3	31	0.002391606233605925	9606	Homo sapiens	MT2A		R-HSA-5662598;R-HSA-5662608;R-HSA-5662986
R-HSA-8866910	TFAP2 (AP-2) family regulates transcription of growth factors and their receptors	1	21	0.0014312001635657329	0.6213143203705209	0.6213143203705209	1	18	0.0013886745872550533	9606	Homo sapiens	ATAD2		R-HSA-8937369
R-HSA-909733	Interferon alpha/beta signaling	8	186	0.01267634430586792	0.627832944502813	0.627832944502813	2	20	0.0015429717636167258	9606	Homo sapiens	ISG20;GBP2;IFIT1;IFIT2		R-HSA-1015702;R-HSA-1015699
R-HSA-69563	p53-Dependent G1 DNA Damage Response	3	70	0.004770667211885776	0.6278604908524331	0.6278604908524331	2	22	0.0016972689399783983	9606	Homo sapiens	CCNA2;CCNE2;CDK2		R-HSA-69562;R-HSA-187934
R-HSA-69580	p53-Dependent G1/S DNA damage checkpoint	3	70	0.004770667211885776	0.6278604908524331	0.6278604908524331	2	22	0.0016972689399783983	9606	Homo sapiens	CCNA2;CCNE2;CDK2		R-HSA-69562;R-HSA-187934
R-HSA-168643	Nucleotide-binding domain, leucine rich repeat containing receptor (NLR) signaling pathways	3	70	0.004770667211885776	0.6278604908524331	0.6278604908524331	4	46	0.003548835056318469	9606	Homo sapiens	TNFAIP3;BIRC3;MAP2K6		R-HSA-727819;R-HSA-688136;R-HSA-688137;R-HSA-1247960
R-HSA-199977	ER to Golgi Anterograde Transport	7	164	0.011176991753560963	0.6336197050685832	0.6336197050685832	2	39	0.003008794939052615	9606	Homo sapiens	TUBA1C;TUBA1B;TUBB6;TUBB3;TUBB4B		R-HSA-6809006;R-HSA-6809003
R-HSA-5654219	Phospholipase C-mediated cascade: FGFR1	1	22	0.0014993525523069584	0.6384387738468544	0.6384387738468544	3	3	2.3144576454250888E-4	9606	Homo sapiens	FGF5		R-HSA-5654167;R-HSA-5654165;R-HSA-5654149
R-HSA-4641263	Regulation of FZD by ubiquitination	1	22	0.0014993525523069584	0.6384387738468544	0.6384387738468544	3	6	4.6289152908501776E-4	9606	Homo sapiens	RSPO2		R-HSA-4641206;R-HSA-4641205;R-HSA-4641246
R-HSA-1963642	PI3K events in ERBB2 signaling	1	22	0.0014993525523069584	0.6384387738468544	0.6384387738468544	2	7	5.40040117265854E-4	9606	Homo sapiens	BTC		R-HSA-1306979;R-HSA-1250346
R-HSA-400511	Synthesis, secretion, and inactivation of Glucose-dependent Insulinotropic Polypeptide (GIP)	1	22	0.0014993525523069584	0.6384387738468544	0.6384387738468544	1	7	5.40040117265854E-4	9606	Homo sapiens	SPC25		R-HSA-400496
R-HSA-5210891	Uptake and function of anthrax toxins	1	22	0.0014993525523069584	0.6384387738468544	0.6384387738468544	1	19	0.0014658231754358896	9606	Homo sapiens	MAP2K6		R-HSA-5211405
R-HSA-5362517	Signaling by Retinoic Acid	3	72	0.0049069719893682275	0.646601051703922	0.646601051703922	6	21	0.001620120351797562	9606	Homo sapiens	FABP5;AKR1C1;RDH10;AKR1C3		R-HSA-5615668;R-HSA-5634100;R-HSA-5622129;R-HSA-5362518;R-HSA-5422942;R-HSA-5633256
R-HSA-447115	Interleukin-12 family signaling	4	96	0.006542629319157636	0.6475866395634667	0.6475866395634667	2	114	0.008794939052615337	9606	Homo sapiens	SOD2;LMNB1		R-HSA-8950681;R-HSA-9617941
R-HSA-71240	Tryptophan catabolism	2	48	0.003271314659578818	0.6502660564261958	0.6502660564261958	2	16	0.0012343774108933806	9606	Homo sapiens	SLC7A5;KYNU		R-HSA-71217;R-HSA-352232
R-HSA-8853884	Transcriptional Regulation by VENTX	2	48	0.003271314659578818	0.6502660564261958	0.6502660564261958	1	13	0.0010029316463508718	9606	Homo sapiens	UBE2S;UBE2C		R-HSA-3790130
R-HSA-180292	GAB1 signalosome	1	23	0.0015675049410481838	0.6547899369402148	0.6547899369402148	9	11	8.486344699891992E-4	9606	Homo sapiens	BTC		R-HSA-177923;R-HSA-177939;R-HSA-177926;R-HSA-177927;R-HSA-177924;R-HSA-177941;R-HSA-177930;R-HSA-177944;R-HSA-177935
R-HSA-2142670	Synthesis of epoxy (EET) and dihydroxyeicosatrienoic acids (DHET)	1	23	0.0015675049410481838	0.6547899369402148	0.6547899369402148	1	3	2.3144576454250888E-4	9606	Homo sapiens	EPHX2		R-HSA-2161961
R-HSA-2142845	Hyaluronan metabolism	1	23	0.0015675049410481838	0.6547899369402148	0.6547899369402148	3	13	0.0010029316463508718	9606	Homo sapiens	HMMR		R-HSA-2160915;R-HSA-2160884;R-HSA-2160892
R-HSA-8849932	Synaptic adhesion-like molecules	1	23	0.0015675049410481838	0.6547899369402148	0.6547899369402148	1	8	6.171887054466903E-4	9606	Homo sapiens	PTPRF		R-HSA-8855648
R-HSA-109582	Hemostasis	36	824	0.05615756832276971	0.6587719916348863	0.6587719916348863	40	332	0.025613331276037647	9606	Homo sapiens	HIST1H3J;SERPINE1;KIF11;KIF15;THBD;TUBA1C;CLEC3B;TUBB6;TUBA1B;RACGAP1;TUBB3;EMILIN2;HIST1H3B;GUCY1A2;MMP1;PSG1;KIF23;RAB27B;KIF22;TUBB4B;F3;SEPP1;CENPE;SLC7A5;KIF18A;KIF18B;TG;KIFC1;KIF4A;CDK2;SERPING1;KIF2C;DOCK2;KIF20B		R-HSA-997263;R-HSA-990478;R-HSA-1011598;R-HSA-140736;R-HSA-984648;R-HSA-158795;R-HSA-392143;R-HSA-8870732;R-HSA-140748;R-HSA-984671;R-HSA-984606;R-HSA-158800;R-HSA-983259;R-HSA-140823;R-HSA-990489;R-HSA-158357;R-HSA-375135;R-HSA-140825;R-HSA-140761;R-HSA-392152;R-HSA-375131;R-HSA-159005;R-HSA-481007;R-HSA-140777;R-HSA-140847;R-HSA-983266;R-HSA-140783;R-HSA-984609;R-HSA-140851;R-HSA-141040;R-HSA-1…
R-HSA-1839126	FGFR2 mutant receptor activation	2	49	0.0033394670483200438	0.6612944499798237	0.6612944499798237	6	18	0.0013886745872550533	9606	Homo sapiens	FGF5;FGF7		R-HSA-2033486;R-HSA-2077421;R-HSA-2033474;R-HSA-2077424;R-HSA-2033472;R-HSA-2033488
R-HSA-5675221	Negative regulation of MAPK pathway	2	49	0.0033394670483200438	0.6612944499798237	0.6612944499798237	2	17	0.001311525999074217	9606	Homo sapiens	DUSP4;POC1A		R-HSA-5675376;R-HSA-5675373
R-HSA-5689603	UCH proteinases	4	98	0.0066789340966400875	0.6633150465183486	0.6633150465183486	1	11	8.486344699891992E-4	9606	Homo sapiens	HIST1H2AH;HIST1H2AK;HIST1H2AE;HIST1H2AD		R-HSA-5690790
R-HSA-5654710	PI-3K cascade:FGFR3	1	24	0.001635657329789409	0.6704026799441973	0.6704026799441973	6	7	5.40040117265854E-4	9606	Homo sapiens	FGF5		R-HSA-5654709;R-HSA-5654643;R-HSA-5654640;R-HSA-5654641;R-HSA-5654705;R-HSA-5654637
R-HSA-2243919	Crosslinking of collagen fibrils	1	24	0.001635657329789409	0.6704026799441973	0.6704026799441973	3	13	0.0010029316463508718	9606	Homo sapiens	LOXL3		R-HSA-2022141;R-HSA-2395340;R-HSA-2002466
R-HSA-75893	TNF signaling	2	50	0.003407619437061269	0.6720417899504685	0.6720417899504685	10	29	0.0022373090572442526	9606	Homo sapiens	TNFAIP3;BIRC3		R-HSA-140978;R-HSA-5357776;R-HSA-5357904;R-HSA-5693108;R-HSA-5357845;R-HSA-5357860;R-HSA-5357780;R-HSA-5693055;R-HSA-5357928;R-HSA-5357757
R-HSA-75876	Synthesis of very long-chain fatty acyl-CoAs	2	51	0.0034757718258024944	0.6825109306620725	0.6825109306620725	3	12	9.257830581700355E-4	9606	Homo sapiens	DEPDC1B;ELOVL3		R-HSA-548814;R-HSA-548815;R-HSA-548800
R-HSA-6807004	Negative regulation of MET activity	1	25	0.0017038097185306344	0.6853103029531813	0.6853103029531813	4	10	7.714858818083629E-4	9606	Homo sapiens	LIG1		R-HSA-8875431;R-HSA-8875443;R-HSA-8875490;R-HSA-8875374
R-HSA-211979	Eicosanoids	1	25	0.0017038097185306344	0.6853103029531813	0.6853103029531813	1	6	4.6289152908501776E-4	9606	Homo sapiens	TBXAS1		R-HSA-76500
R-HSA-1482922	Acyl chain remodelling of PI	1	25	0.0017038097185306344	0.6853103029531813	0.6853103029531813	1	6	4.6289152908501776E-4	9606	Homo sapiens	CFI		R-HSA-1602377
R-HSA-977347	Serine biosynthesis	1	25	0.0017038097185306344	0.6853103029531813	0.6853103029531813	1	7	5.40040117265854E-4	9606	Homo sapiens	PSPH		R-HSA-977324
R-HSA-448424	Interleukin-17 signaling	3	77	0.005247733933074354	0.6904798851695035	0.6904798851695035	4	35	0.00270020058632927	9606	Homo sapiens	DUSP4;POC1A;MAP2K6		R-HSA-203797;R-HSA-450333;R-HSA-450346;R-HSA-450296
R-HSA-975138	TRAF6 mediated induction of NFkB and MAP kinases upon TLR7/8 or 9 activation	4	102	0.006951543651604989	0.6933165112054118	0.6933165112054118	5	48	0.003703132232680142	9606	Homo sapiens	DUSP4;POC1A;CD14;MAP2K6		R-HSA-450358;R-HSA-203797;R-HSA-450333;R-HSA-450346;R-HSA-450296
R-HSA-168164	Toll Like Receptor 3 (TLR3) Cascade	4	102	0.006951543651604989	0.6933165112054118	0.6933165112054118	5	61	0.004706063879031014	9606	Homo sapiens	DUSP4;POC1A;BIRC3;MAP2K6		R-HSA-203797;R-HSA-450333;R-HSA-450346;R-HSA-450296;R-HSA-9014342
R-HSA-5654704	SHC-mediated cascade:FGFR3	1	26	0.0017719621072718598	0.6995446064679016	0.6995446064679016	4	4	3.0859435272334514E-4	9606	Homo sapiens	FGF5		R-HSA-5654646;R-HSA-5654647;R-HSA-5654625;R-HSA-5654634
R-HSA-70221	Glycogen breakdown (glycogenolysis)	1	26	0.0017719621072718598	0.6995446064679016	0.6995446064679016	2	15	0.0011572288227125443	9606	Homo sapiens	PHKG1		R-HSA-71541;R-HSA-453337
R-HSA-422085	Synthesis, secretion, and deacylation of Ghrelin	1	26	0.0017719621072718598	0.6995446064679016	0.6995446064679016	1	8	6.171887054466903E-4	9606	Homo sapiens	SPC25		R-HSA-422051
R-HSA-174403	Glutathione synthesis and recycling	1	26	0.0017719621072718598	0.6995446064679016	0.6995446064679016	1	9	6.943372936275266E-4	9606	Homo sapiens	CHAC2		R-HSA-6785928
R-HSA-975155	MyD88 dependent cascade initiated on endosome	4	103	0.007019696040346214	0.700511761610902	0.700511761610902	5	63	0.004860361055392687	9606	Homo sapiens	DUSP4;POC1A;CD14;MAP2K6		R-HSA-450358;R-HSA-203797;R-HSA-450333;R-HSA-450346;R-HSA-450296
R-HSA-168181	Toll Like Receptor 7/8 (TLR7/8) Cascade	4	103	0.007019696040346214	0.700511761610902	0.700511761610902	5	64	0.004937509643573522	9606	Homo sapiens	DUSP4;POC1A;CD14;MAP2K6		R-HSA-450358;R-HSA-203797;R-HSA-450333;R-HSA-450346;R-HSA-450296
R-HSA-975634	Retinoid metabolism and transport	3	79	0.005384038710556805	0.7068443544549126	0.7068443544549126	1	28	0.002160160469063416	9606	Homo sapiens	AKR1C1;AKR1C3		R-HSA-2855252
R-HSA-5654706	FRS-mediated FGFR3 signaling	1	27	0.0018401144960130853	0.7131359588307817	0.7131359588307817	9	9	6.943372936275266E-4	9606	Homo sapiens	FGF5		R-HSA-5654631;R-HSA-5654628;R-HSA-8941628;R-HSA-5654416;R-HSA-5654623;R-HSA-5654413;R-HSA-5654408;R-HSA-5654633;R-HSA-5654409
R-HSA-450302	activated TAK1 mediates p38 MAPK activation	1	27	0.0018401144960130853	0.7131359588307817	0.7131359588307817	3	5	3.8574294090418145E-4	9606	Homo sapiens	MAP2K6		R-HSA-450333;R-HSA-450346;R-HSA-450296
R-HSA-2033514	FGFR3 mutant receptor activation	1	27	0.0018401144960130853	0.7131359588307817	0.7131359588307817	3	9	6.943372936275266E-4	9606	Homo sapiens	FGF5		R-HSA-2077420;R-HSA-2012074;R-HSA-2012073
R-HSA-166208	mTORC1-mediated signalling	1	27	0.0018401144960130853	0.7131359588307817	0.7131359588307817	2	7	5.40040117265854E-4	9606	Homo sapiens	RRAGD		R-HSA-165718;R-HSA-165692
R-HSA-204998	Cell death signalling via NRAGE, NRIF and NADE	3	80	0.00545219109929803	0.7147745272328266	0.7147745272328266	2	17	0.001311525999074217	9606	Homo sapiens	BCL2L11;ARHGEF3;ECT2		R-HSA-205075;R-HSA-205039
R-HSA-174113	SCF-beta-TrCP mediated degradation of Emi1	2	55	0.0037483813807673958	0.7216729201056682	0.7216729201056682	3	3	2.3144576454250888E-4	9606	Homo sapiens	CDC20;FBXO5		R-HSA-174209;R-HSA-174203;R-HSA-174159
R-HSA-499943	Interconversion of nucleotide di- and triphosphates	3	81	0.005520343488039256	0.7225379318684961	0.7225379318684961	5	33	0.0025459034099675976	9606	Homo sapiens	RRM2;TYMS;AK8		R-HSA-73605;R-HSA-111751;R-HSA-110137;R-HSA-110138;R-HSA-111742
R-HSA-5654689	PI-3K cascade:FGFR1	1	28	0.0019082668847543107	0.7261133606328354	0.7261133606328354	6	7	5.40040117265854E-4	9606	Homo sapiens	FGF5		R-HSA-5654692;R-HSA-5654596;R-HSA-5654594;R-HSA-5654690;R-HSA-5654592;R-HSA-5654591
R-HSA-5213460	RIPK1-mediated regulated necrosis	1	28	0.0019082668847543107	0.7261133606328354	0.7261133606328354	2	13	0.0010029316463508718	9606	Homo sapiens	BIRC3		R-HSA-5675470;R-HSA-5213462
R-HSA-5218859	Regulated Necrosis	1	28	0.0019082668847543107	0.7261133606328354	0.7261133606328354	2	13	0.0010029316463508718	9606	Homo sapiens	BIRC3		R-HSA-5675470;R-HSA-5213462
R-HSA-71384	Ethanol oxidation	1	28	0.0019082668847543107	0.7261133606328354	0.7261133606328354	1	8	6.171887054466903E-4	9606	Homo sapiens	ACSS1		R-HSA-449911
R-HSA-3238698	WNT ligand biogenesis and trafficking	1	28	0.0019082668847543107	0.7261133606328354	0.7261133606328354	1	12	9.257830581700355E-4	9606	Homo sapiens	PORCN		R-HSA-3238694
R-HSA-9013507	NOTCH3 Activation and Transmission of Signal to the Nucleus	1	28	0.0019082668847543107	0.7261133606328354	0.7261133606328354	1	15	0.0011572288227125443	9606	Homo sapiens	TACC3		R-HSA-9017855
R-HSA-189200	Cellular hexose transport	1	28	0.0019082668847543107	0.7261133606328354	0.7261133606328354	1	17	0.001311525999074217	9606	Homo sapiens	SLC2A12		R-HSA-429094
R-HSA-8964038	LDL clearance	1	28	0.0019082668847543107	0.7261133606328354	0.7261133606328354	1	19	0.0014658231754358896	9606	Homo sapiens	LSR		R-HSA-8933258
R-HSA-168138	Toll Like Receptor 9 (TLR9) Cascade	4	107	0.007292305595311115	0.7280721275596455	0.7280721275596455	5	67	0.005168955408116032	9606	Homo sapiens	DUSP4;POC1A;CD14;MAP2K6		R-HSA-450358;R-HSA-203797;R-HSA-450333;R-HSA-450346;R-HSA-450296
R-HSA-597592	Post-translational protein modification	69	1594	0.10863490765351326	0.7345017200218678	0.7345017200218678	72	526	0.04058015738311989	9606	Homo sapiens	TOP2A;GALNT15;GALNT18;LRR1;CCNF;TNFAIP3;BRCA1;GMPPB;CDC20;ADAMTS4;TUBA1C;TUBB6;TUBA1B;ADAMTS3;TUBB3;HIST1H2AE;HIST1H2AD;IGFBP5;HIST1H2AH;HIST1H2AK;HIST2H2BB;MITF;RENBP;HIST2H2BF;RAB33A;CDC25A;CCNA2;RTN4RL1;INCENP;HIST1H2BF;BIRC5;HIST1H2BE;FAM20A;HIST1H2BG;HIST1H2BB;SCG2;DTL;HIST1H2BD;HIST1H2BC;BIRC3;HIST1H2BN;HIST1H2BM;BLM;HIST1H2BO;HIST1H2BJ;HIST1H2BI;HIST1H2BL;HIST1H2BK;CDCA8;LTBP1;AURKB;AURKA;…		R-HSA-8956040;R-HSA-4641350;R-HSA-688136;R-HSA-6781797;R-HSA-8956045;R-HSA-8869506;R-HSA-913675;R-HSA-5173192;R-HSA-5690845;R-HSA-446221;R-HSA-5696600;R-HSA-964737;R-HSA-8955289;R-HSA-3232162;R-HSA-8943003;R-HSA-5696960;R-HSA-4568914;R-HSA-8943007;R-HSA-8852127;R-HSA-8942099;R-HSA-8942101;R-HSA-8955285;R-HSA-5690827;R-HSA-8956200;R-HSA-5690870;R-HSA-8952618;R-HSA-5228525;R-HSA-5691381;R-HSA-89526…
R-HSA-446210	Synthesis of UDP-N-acetyl-glucosamine	1	29	0.001976419273495536	0.7385045062283915	0.7385045062283915	1	7	5.40040117265854E-4	9606	Homo sapiens	RENBP		R-HSA-6803761
R-HSA-9634638	Estrogen-dependent nuclear events downstream of ESR-membrane signaling	1	29	0.001976419273495536	0.7385045062283915	0.7385045062283915	1	12	9.257830581700355E-4	9606	Homo sapiens	BTC		R-HSA-9625465
R-HSA-9018682	Biosynthesis of maresins	1	29	0.001976419273495536	0.7385045062283915	0.7385045062283915	1	13	0.0010029316463508718	9606	Homo sapiens	EPHX2		R-HSA-9024993
R-HSA-164952	The role of Nef in HIV-1 replication and disease pathogenesis	1	29	0.001976419273495536	0.7385045062283915	0.7385045062283915	1	20	0.0015429717636167258	9606	Homo sapiens	DOCK2		R-HSA-200952
R-HSA-1483206	Glycerophospholipid biosynthesis	9	232	0.01581135418796429	0.7442833839315124	0.7442833839315124	20	133	0.010260762228051227	9606	Homo sapiens	TMEM86A;MCM8;RARRES3;CFI;PLD1;NES;MFSD2A		R-HSA-1482646;R-HSA-1483063;R-HSA-8865637;R-HSA-8874435;R-HSA-1482546;R-HSA-1482547;R-HSA-1602398;R-HSA-1602417;R-HSA-1483142;R-HSA-1602377;R-HSA-1482533;R-HSA-1482691;R-HSA-1602446;R-HSA-1482689;R-HSA-1483182;R-HSA-1602368;R-HSA-1482636;R-HSA-8858298;R-HSA-1482667;R-HSA-1602374
R-HSA-109704	PI3K Cascade	2	58	0.003952838546991072	0.7483031790057915	0.7483031790057915	1	6	4.6289152908501776E-4	9606	Homo sapiens	FGF5;FGF7		R-HSA-109699
R-HSA-5654688	SHC-mediated cascade:FGFR1	1	30	0.0020445716622367613	0.7503358424869995	0.7503358424869995	4	4	3.0859435272334514E-4	9606	Homo sapiens	FGF5		R-HSA-5654582;R-HSA-5654597;R-HSA-5654573;R-HSA-5654600
R-HSA-201451	Signaling by BMP	1	30	0.0020445716622367613	0.7503358424869995	0.7503358424869995	8	17	0.001311525999074217	9606	Homo sapiens	BMP2		R-HSA-201475;R-HSA-201443;R-HSA-201810;R-HSA-201457;R-HSA-201648;R-HSA-201476;R-HSA-201821;R-HSA-201453
R-HSA-420029	Tight junction interactions	1	30	0.0020445716622367613	0.7503358424869995	0.7503358424869995	1	3	2.3144576454250888E-4	9606	Homo sapiens	CLDN23		R-HSA-420019
R-HSA-168188	Toll Like Receptor TLR6:TLR2 Cascade	4	111	0.0075649151502760175	0.7536951589989743	0.7536951589989743	22	66	0.005091806819935195	9606	Homo sapiens	DUSP4;POC1A;CD14;MAP2K6		R-HSA-166082;R-HSA-2201316;R-HSA-166119;R-HSA-166091;R-HSA-2201322;R-HSA-450346;R-HSA-166286;R-HSA-937059;R-HSA-166284;R-HSA-2559464;R-HSA-937022;R-HSA-2559414;R-HSA-168950;R-HSA-2262775;R-HSA-203797;R-HSA-166362;R-HSA-937079;R-HSA-166363;R-HSA-166072;R-HSA-450333;R-HSA-2262777;R-HSA-450296
R-HSA-166058	MyD88:MAL(TIRAP) cascade initiated on plasma membrane	4	111	0.0075649151502760175	0.7536951589989743	0.7536951589989743	20	64	0.004937509643573522	9606	Homo sapiens	DUSP4;POC1A;CD14;MAP2K6		R-HSA-166082;R-HSA-2201316;R-HSA-166119;R-HSA-166091;R-HSA-2201322;R-HSA-450346;R-HSA-166286;R-HSA-937059;R-HSA-166284;R-HSA-937022;R-HSA-2559414;R-HSA-2262775;R-HSA-203797;R-HSA-166362;R-HSA-937079;R-HSA-166363;R-HSA-166072;R-HSA-450333;R-HSA-2262777;R-HSA-450296
R-HSA-192105	Synthesis of bile acids and bile salts	4	111	0.0075649151502760175	0.7536951589989743	0.7536951589989743	6	83	0.006403332819009412	9606	Homo sapiens	AKR1C1;AKR1C3;AKR1C2		R-HSA-192160;R-HSA-193841;R-HSA-192036;R-HSA-193781;R-HSA-193800;R-HSA-193758
R-HSA-5654693	FRS-mediated FGFR1 signaling	1	31	0.002112724050977987	0.7616326249065404	0.7616326249065404	9	9	6.943372936275266E-4	9606	Homo sapiens	FGF5		R-HSA-5654578;R-HSA-5654575;R-HSA-5654586;R-HSA-5654587;R-HSA-5654571;R-HSA-5654584;R-HSA-5654392;R-HSA-8941623;R-HSA-5654569
R-HSA-1971475	A tetrasaccharide linker sequence is required for GAG synthesis	1	31	0.002112724050977987	0.7616326249065404	0.7616326249065404	1	5	3.8574294090418145E-4	9606	Homo sapiens	XYLT1		R-HSA-1878002
R-HSA-1187000	Fertilization	1	31	0.002112724050977987	0.7616326249065404	0.7616326249065404	1	9	6.943372936275266E-4	9606	Homo sapiens	OVGP1		R-HSA-1297338
R-HSA-5686938	Regulation of TLR by endogenous ligand	1	31	0.002112724050977987	0.7616326249065404	0.7616326249065404	1	12	9.257830581700355E-4	9606	Homo sapiens	CD14		R-HSA-8869694
R-HSA-5601884	PIWI-interacting RNA (piRNA) biogenesis	1	31	0.002112724050977987	0.7616326249065404	0.7616326249065404	1	15	0.0011572288227125443	9606	Homo sapiens	MYBL1		R-HSA-5601926
R-HSA-181438	Toll Like Receptor 2 (TLR2) Cascade	4	114	0.007769372316499694	0.7716636851803498	0.7716636851803498	24	68	0.005246103996296868	9606	Homo sapiens	DUSP4;POC1A;CD14;MAP2K6		R-HSA-166082;R-HSA-2201316;R-HSA-166119;R-HSA-166091;R-HSA-2201322;R-HSA-2559468;R-HSA-450346;R-HSA-166286;R-HSA-937059;R-HSA-166284;R-HSA-2559464;R-HSA-937022;R-HSA-2559414;R-HSA-168950;R-HSA-2262775;R-HSA-168951;R-HSA-203797;R-HSA-166362;R-HSA-937079;R-HSA-166363;R-HSA-166072;R-HSA-450333;R-HSA-2262777;R-HSA-450296
R-HSA-168179	Toll Like Receptor TLR1:TLR2 Cascade	4	114	0.007769372316499694	0.7716636851803498	0.7716636851803498	22	66	0.005091806819935195	9606	Homo sapiens	DUSP4;POC1A;CD14;MAP2K6		R-HSA-166082;R-HSA-2201316;R-HSA-166119;R-HSA-166091;R-HSA-2201322;R-HSA-2559468;R-HSA-450346;R-HSA-166286;R-HSA-937059;R-HSA-166284;R-HSA-937022;R-HSA-2559414;R-HSA-2262775;R-HSA-168951;R-HSA-203797;R-HSA-166362;R-HSA-937079;R-HSA-166363;R-HSA-166072;R-HSA-450333;R-HSA-2262777;R-HSA-450296
R-HSA-2046105	Linoleic acid (LA) metabolism	1	32	0.002180876439719212	0.7724189712059784	0.7724189712059784	1	10	7.714858818083629E-4	9606	Homo sapiens	ELOVL3		R-HSA-2046094
R-HSA-9639288	Amino acids regulate mTORC1	2	61	0.004157295713214748	0.7727146567591486	0.7727146567591486	12	12	9.257830581700355E-4	9606	Homo sapiens	RRAGD;KLF15		R-HSA-9657619;R-HSA-9640195;R-HSA-9639287;R-HSA-9640167;R-HSA-9639286;R-HSA-9646468;R-HSA-9640168;R-HSA-9645608;R-HSA-9640175;R-HSA-9640254;R-HSA-9645598;R-HSA-9640237
R-HSA-177929	Signaling by EGFR	2	61	0.004157295713214748	0.7727146567591486	0.7727146567591486	40	49	0.003780280820860978	9606	Homo sapiens	BTC;LIG1		R-HSA-177922;R-HSA-177923;R-HSA-177926;R-HSA-177927;R-HSA-177924;R-HSA-177925;R-HSA-177930;R-HSA-182986;R-HSA-183051;R-HSA-8951490;R-HSA-177934;R-HSA-182990;R-HSA-177935;R-HSA-183055;R-HSA-177933;R-HSA-177938;R-HSA-183058;R-HSA-182994;R-HSA-177939;R-HSA-177936;R-HSA-177937;R-HSA-182993;R-HSA-177942;R-HSA-177943;R-HSA-177941;R-HSA-183002;R-HSA-183067;R-HSA-177944;R-HSA-177945;R-HSA-8867047;R-HSA-2…
R-HSA-199991	Membrane Trafficking	27	665	0.04532133851291488	0.7793054311161758	0.7793054311161758	37	218	0.01681839222342231	9606	Homo sapiens	KIF23;RAB27B;STON2;KIF22;KIF11;TUBB4B;RAB33A;KIF15;BTC;TUBA1C;CENPE;TUBB6;TUBA1B;KIF18A;KIF18B;RACGAP1;KIFC1;TUBB3;KIF4A;CDK2;AGTR1;MAN1C1;KIF2C;KIF20B		R-HSA-8868230;R-HSA-8849350;R-HSA-6811426;R-HSA-6809006;R-HSA-8868236;R-HSA-6809003;R-HSA-8849353;R-HSA-8854612;R-HSA-8847635;R-HSA-2316347;R-HSA-8866269;R-HSA-8871194;R-HSA-8871193;R-HSA-190877;R-HSA-8868071;R-HSA-8863463;R-HSA-8866279;R-HSA-8863727;R-HSA-8867756;R-HSA-8863723;R-HSA-8868651;R-HSA-8866283;R-HSA-8867754;R-HSA-8863721;R-HSA-8868072;R-HSA-8868648;R-HSA-8868661;R-HSA-8868660;R-HSA-88…
R-HSA-140837	Intrinsic Pathway of Fibrin Clot Formation	1	33	0.0022490288284604375	0.7827179125105309	0.7827179125105309	3	24	0.001851566116340071	9606	Homo sapiens	SERPING1		R-HSA-158357;R-HSA-9650473;R-HSA-158399
R-HSA-425410	Metal ion SLC transporters	1	33	0.0022490288284604375	0.7827179125105309	0.7827179125105309	2	20	0.0015429717636167258	9606	Homo sapiens	SLC40A1		R-HSA-904830;R-HSA-442368
R-HSA-187037	Signaling by NTRK1 (TRKA)	5	143	0.00974579158999523	0.7894857277418913	0.7894857277418913	4	101	0.007792007406264466	9606	Homo sapiens	DUSP4;FOSL1;POC1A;F3		R-HSA-9621042;R-HSA-9031624;R-HSA-203797;R-HSA-9621035
R-HSA-948021	Transport to the Golgi and subsequent modification	8	219	0.014925373134328358	0.7923787619587743	0.7923787619587743	5	60	0.004628915290850177	9606	Homo sapiens	TUBA1C;TUBA1B;TUBB6;TUBB3;MAN1C1;TUBB4B		R-HSA-964830;R-HSA-964825;R-HSA-6809006;R-HSA-6809003;R-HSA-964737
R-HSA-5602358	Diseases associated with the TLR signaling cascade	1	34	0.002317181217201663	0.7925514422376141	0.7925514422376141	4	15	0.0011572288227125443	9606	Homo sapiens	CD14		R-HSA-5602353;R-HSA-5602672;R-HSA-5602383;R-HSA-5602606
R-HSA-5260271	Diseases of Immune System	1	34	0.002317181217201663	0.7925514422376141	0.7925514422376141	4	15	0.0011572288227125443	9606	Homo sapiens	CD14		R-HSA-5602353;R-HSA-5602672;R-HSA-5602383;R-HSA-5602606
R-HSA-5654732	Negative regulation of FGFR3 signaling	1	34	0.002317181217201663	0.7925514422376141	0.7925514422376141	3	14	0.001080080234531708	9606	Homo sapiens	FGF5		R-HSA-5654679;R-HSA-5654565;R-HSA-5654730
R-HSA-73614	Pyrimidine salvage	1	34	0.002317181217201663	0.7925514422376141	0.7925514422376141	1	10	7.714858818083629E-4	9606	Homo sapiens	TK1		R-HSA-73632
R-HSA-166016	Toll Like Receptor 4 (TLR4) Cascade	5	144	0.009813943978736455	0.794403880490241	0.794403880490241	47	95	0.007329115877179448	9606	Homo sapiens	DUSP4;POC1A;CD14;BIRC3;MAP2K6		R-HSA-166082;R-HSA-2201316;R-HSA-2569057;R-HSA-166091;R-HSA-2562541;R-HSA-2201322;R-HSA-937029;R-HSA-166286;R-HSA-166284;R-HSA-2559414;R-HSA-168915;R-HSA-166038;R-HSA-2262775;R-HSA-5362500;R-HSA-203797;R-HSA-936985;R-HSA-166362;R-HSA-166363;R-HSA-166168;R-HSA-450333;R-HSA-166041;R-HSA-2262777;R-HSA-2201338;R-HSA-168921;R-HSA-166175;R-HSA-936941;R-HSA-2562564;R-HSA-166119;R-HSA-166245;R-HSA-536248…
R-HSA-174084	Autodegradation of Cdh1 by Cdh1:APC/C	2	64	0.004361752879438424	0.7950346277962883	0.7950346277962883	2	2	1.5429717636167257E-4	9606	Homo sapiens	UBE2S;UBE2C		R-HSA-174058;R-HSA-174057
R-HSA-5655253	Signaling by FGFR2 in disease	2	64	0.004361752879438424	0.7950346277962883	0.7950346277962883	16	28	0.002160160469063416	9606	Homo sapiens	FGF5;FGF7		R-HSA-5654748;R-HSA-5655323;R-HSA-5655320;R-HSA-2077424;R-HSA-2033488;R-HSA-2033486;R-HSA-5655268;R-HSA-2077421;R-HSA-5655301;R-HSA-5655233;R-HSA-5655343;R-HSA-5655245;R-HSA-5655339;R-HSA-2033474;R-HSA-5655241;R-HSA-2033472
R-HSA-5654708	Downstream signaling of activated FGFR3	1	35	0.002385333605942888	0.8019405627864183	0.8019405627864183	22	23	0.0017744175281592346	9606	Homo sapiens	FGF5		R-HSA-5654646;R-HSA-5654647;R-HSA-5654709;R-HSA-5654643;R-HSA-5654224;R-HSA-5654640;R-HSA-5654416;R-HSA-5654641;R-HSA-5654705;R-HSA-5654623;R-HSA-5654631;R-HSA-5654148;R-HSA-5654628;R-HSA-8941628;R-HSA-5654625;R-HSA-5654222;R-HSA-5654637;R-HSA-5654413;R-HSA-5654634;R-HSA-5654408;R-HSA-5654633;R-HSA-5654409
R-HSA-9665686	Signaling by ERBB2 TMD/JMD mutants	1	35	0.002385333605942888	0.8019405627864183	0.8019405627864183	6	13	0.0010029316463508718	9606	Homo sapiens	BTC		R-HSA-9665699;R-HSA-9665697;R-HSA-9665701;R-HSA-9665700;R-HSA-9665705;R-HSA-9665709
R-HSA-112399	IRS-mediated signalling	2	65	0.00442990526817965	0.8020325181831718	0.8020325181831718	1	9	6.943372936275266E-4	9606	Homo sapiens	FGF5;FGF7		R-HSA-109699
R-HSA-975871	MyD88 cascade initiated on plasma membrane	3	94	0.006406324541675185	0.8089593617424103	0.8089593617424103	4	58	0.004474618114488505	9606	Homo sapiens	DUSP4;POC1A;MAP2K6		R-HSA-203797;R-HSA-450333;R-HSA-450346;R-HSA-450296
R-HSA-168176	Toll Like Receptor 5 (TLR5) Cascade	3	94	0.006406324541675185	0.8089593617424103	0.8089593617424103	4	59	0.004551766702669341	9606	Homo sapiens	DUSP4;POC1A;MAP2K6		R-HSA-203797;R-HSA-450333;R-HSA-450346;R-HSA-450296
R-HSA-168142	Toll Like Receptor 10 (TLR10) Cascade	3	94	0.006406324541675185	0.8089593617424103	0.8089593617424103	4	59	0.004551766702669341	9606	Homo sapiens	DUSP4;POC1A;MAP2K6		R-HSA-203797;R-HSA-450333;R-HSA-450346;R-HSA-450296
R-HSA-6806667	Metabolism of fat-soluble vitamins	3	94	0.006406324541675185	0.8089593617424103	0.8089593617424103	1	34	0.002623051998148434	9606	Homo sapiens	AKR1C1;AKR1C3		R-HSA-2855252
R-HSA-194068	Bile acid and bile salt metabolism	4	121	0.00824643903768827	0.8095754994457025	0.8095754994457025	6	94	0.007251967288998611	9606	Homo sapiens	AKR1C1;AKR1C3;AKR1C2		R-HSA-192160;R-HSA-193841;R-HSA-192036;R-HSA-193781;R-HSA-193800;R-HSA-193758
R-HSA-1250196	SHC1 events in ERBB2 signaling	1	36	0.0024534859946841138	0.8109053301298484	0.8109053301298484	4	6	4.6289152908501776E-4	9606	Homo sapiens	BTC		R-HSA-1250195;R-HSA-1250486;R-HSA-1963578;R-HSA-1250463
R-HSA-9008059	Interleukin-37 signaling	1	36	0.0024534859946841138	0.8109053301298484	0.8109053301298484	4	14	0.001080080234531708	9606	Homo sapiens	IL18R1		R-HSA-9008684;R-HSA-9008577;R-HSA-8848335;R-HSA-9009072
R-HSA-380972	Energy dependent regulation of mTOR by LKB1-AMPK	1	36	0.0024534859946841138	0.8109053301298484	0.8109053301298484	2	7	5.40040117265854E-4	9606	Homo sapiens	RRAGD		R-HSA-447074;R-HSA-380979
R-HSA-8863795	Downregulation of ERBB2 signaling	1	36	0.0024534859946841138	0.8109053301298484	0.8109053301298484	2	14	0.001080080234531708	9606	Homo sapiens	BTC		R-HSA-1963563;R-HSA-8863804
R-HSA-936440	Negative regulators of DDX58/IFIH1 signaling	1	36	0.0024534859946841138	0.8109053301298484	0.8109053301298484	1	13	0.0010029316463508718	9606	Homo sapiens	TNFAIP3		R-HSA-937337
R-HSA-2022090	Assembly of collagen fibrils and other multimeric structures	2	67	0.0045662100456621	0.8153946349819563	0.8153946349819563	4	26	0.0020058632927017436	9606	Homo sapiens	MMP1;LOXL3		R-HSA-2213200;R-HSA-2022141;R-HSA-2395340;R-HSA-2002466
R-HSA-182971	EGFR downregulation	1	37	0.002521638383425339	0.8194648964026972	0.8194648964026972	18	22	0.0016972689399783983	9606	Homo sapiens	BTC		R-HSA-8867047;R-HSA-183072;R-HSA-8867044;R-HSA-8867041;R-HSA-182986;R-HSA-183051;R-HSA-8951490;R-HSA-182990;R-HSA-183055;R-HSA-183084;R-HSA-183058;R-HSA-182994;R-HSA-183089;R-HSA-182993;R-HSA-183002;R-HSA-183067;R-HSA-182969;R-HSA-183036
R-HSA-8956321	Nucleotide salvage	2	68	0.004634362434403326	0.8217686925162998	0.8217686925162998	3	21	0.001620120351797562	9606	Homo sapiens	PNP;TK1		R-HSA-112033;R-HSA-73632;R-HSA-112034
R-HSA-1442490	Collagen degradation	2	69	0.004702514823144551	0.8279446116166882	0.8279446116166882	10	34	0.002623051998148434	9606	Homo sapiens	MMP1		R-HSA-1454822;R-HSA-1474197;R-HSA-1474213;R-HSA-1454757;R-HSA-1564179;R-HSA-1564143;R-HSA-1564142;R-HSA-2168923;R-HSA-1564169;R-HSA-1564120
R-HSA-2428928	IRS-related events triggered by IGF1R	2	69	0.004702514823144551	0.8279446116166882	0.8279446116166882	1	12	9.257830581700355E-4	9606	Homo sapiens	FGF5;FGF7		R-HSA-109699
R-HSA-8943724	Regulation of PTEN gene transcription	2	70	0.004770667211885776	0.8339272570573159	0.8339272570573159	4	15	0.0011572288227125443	9606	Homo sapiens	RRAGD;EZH2		R-HSA-8944104;R-HSA-8944457;R-HSA-8943817;R-HSA-8944454
R-HSA-373755	Semaphorin interactions	2	70	0.004770667211885776	0.8339272570573159	0.8339272570573159	2	40	0.0030859435272334516	9606	Homo sapiens	CD72;PLXNC1		R-HSA-373748;R-HSA-434989
R-HSA-5654726	Negative regulation of FGFR1 signaling	1	39	0.00265794316090779	0.8354407573050067	0.8354407573050067	3	15	0.0011572288227125443	9606	Homo sapiens	FGF5		R-HSA-5654672;R-HSA-5654560;R-HSA-5654673
R-HSA-1855204	Synthesis of IP3 and IP4 in the cytosol	1	39	0.00265794316090779	0.8354407573050067	0.8354407573050067	1	12	9.257830581700355E-4	9606	Homo sapiens	PLCB4		R-HSA-1855177
R-HSA-9022692	Regulation of MECP2 expression and activity	1	39	0.00265794316090779	0.8354407573050067	0.8354407573050067	1	14	0.001080080234531708	9606	Homo sapiens	AURKB		R-HSA-9023132
R-HSA-6804758	Regulation of TP53 Activity through Acetylation	1	39	0.00265794316090779	0.8354407573050067	0.8354407573050067	1	14	0.001080080234531708	9606	Homo sapiens	MAP2K6		R-HSA-8877691
R-HSA-4791275	Signaling by WNT in cancer	1	39	0.00265794316090779	0.8354407573050067	0.8354407573050067	1	16	0.0012343774108933806	9606	Homo sapiens	PORCN		R-HSA-5340560
R-HSA-112043	PLC beta mediated events	2	71	0.004838819600627002	0.8397214589662099	0.8397214589662099	5	32	0.002468754821786761	9606	Homo sapiens	PLCB4;KPNA2		R-HSA-112037;R-HSA-9619127;R-HSA-111879;R-HSA-112282;R-HSA-111870
R-HSA-936837	Ion transport by P-type ATPases	2	71	0.004838819600627002	0.8397214589662099	0.8397214589662099	2	14	0.001080080234531708	9606	Homo sapiens	ATP8B4		R-HSA-947591;R-HSA-939763
R-HSA-8848021	Signaling by PTK6	2	71	0.004838819600627002	0.8397214589662099	0.8397214589662099	4	53	0.004088875173584324	9606	Homo sapiens	BTC;CDK2		R-HSA-8848005;R-HSA-8848436;R-HSA-8848414;R-HSA-8847995
R-HSA-9006927	Signaling by Non-Receptor Tyrosine Kinases	2	71	0.004838819600627002	0.8397214589662099	0.8397214589662099	4	53	0.004088875173584324	9606	Homo sapiens	BTC;CDK2		R-HSA-8848005;R-HSA-8848436;R-HSA-8848414;R-HSA-8847995
R-HSA-112314	Neurotransmitter receptors and postsynaptic signal transmission	8	232	0.01581135418796429	0.8399063916415443	0.8399063916415443	5	109	0.008409196111711155	9606	Homo sapiens	TUBA1C;TUBA1B;TUBB6;TUBB3;TUBB4B;KPNA2		R-HSA-9610627;R-HSA-9619542;R-HSA-9619127;R-HSA-9610408;R-HSA-112282
R-HSA-8986944	Transcriptional Regulation by MECP2	3	100	0.006815238874122538	0.8404938289492747	0.8404938289492747	3	77	0.005940441289924395	9606	Homo sapiens	GPRIN1;AURKB		R-HSA-9021946;R-HSA-9023132;R-HSA-9021948
R-HSA-156584	Cytosolic sulfonation of small molecules	2	72	0.0049069719893682275	0.8453320060395675	0.8453320060395675	7	24	0.001851566116340071	9606	Homo sapiens	SULT1A1		R-HSA-158849;R-HSA-176646;R-HSA-158468;R-HSA-176474;R-HSA-176585;R-HSA-158860;R-HSA-176669
R-HSA-112040	G-protein mediated events	2	72	0.0049069719893682275	0.8453320060395675	0.8453320060395675	5	41	0.003163092115414288	9606	Homo sapiens	PLCB4;KPNA2		R-HSA-112037;R-HSA-9619127;R-HSA-111879;R-HSA-112282;R-HSA-111870
R-HSA-2428924	IGF1R signaling cascade	2	72	0.0049069719893682275	0.8453320060395675	0.8453320060395675	1	17	0.001311525999074217	9606	Homo sapiens	FGF5;FGF7		R-HSA-109699
R-HSA-74751	Insulin receptor signalling cascade	2	72	0.0049069719893682275	0.8453320060395675	0.8453320060395675	1	25	0.0019287147045209073	9606	Homo sapiens	FGF5;FGF7		R-HSA-109699
R-HSA-392154	Nitric oxide stimulates guanylate cyclase	1	41	0.0027942479383902406	0.8500047863997757	0.8500047863997757	2	7	5.40040117265854E-4	9606	Homo sapiens	GUCY1A2		R-HSA-392143;R-HSA-392152
R-HSA-73887	Death Receptor Signalling	5	157	0.010699925032372385	0.850415042401315	0.850415042401315	12	90	0.006943372936275266	9606	Homo sapiens	BCL2L11;ARHGEF3;TNFAIP3;ECT2;BIRC3		R-HSA-205075;R-HSA-140978;R-HSA-5357776;R-HSA-5357904;R-HSA-5693108;R-HSA-5357845;R-HSA-5357860;R-HSA-5357780;R-HSA-5693055;R-HSA-5357928;R-HSA-205039;R-HSA-5357757
R-HSA-2404192	Signaling by Type 1 Insulin-like Growth Factor 1 Receptor (IGF1R)	2	73	0.004975124378109453	0.8507636394369162	0.8507636394369162	1	19	0.0014658231754358896	9606	Homo sapiens	FGF5;FGF7		R-HSA-109699
R-HSA-2219530	Constitutive Signaling by Aberrant PI3K in Cancer	3	103	0.007019696040346214	0.8545032916906562	0.8545032916906562	1	2	1.5429717636167257E-4	9606	Homo sapiens	BTC;FGF5;FGF7		R-HSA-2400009
R-HSA-6785807	Interleukin-4 and Interleukin-13 signaling	7	211	0.014380154024398555	0.8551569255203171	0.8551569255203171	4	46	0.003548835056318469	9606	Homo sapiens	TG;MMP1;BIRC5;IL6R		R-HSA-6785895;R-HSA-6790022;R-HSA-6790036;R-HSA-6789615
R-HSA-5654687	Downstream signaling of activated FGFR1	1	42	0.0028624003271314658	0.8567967421361526	0.8567967421361526	23	24	0.001851566116340071	9606	Homo sapiens	FGF5		R-HSA-5654582;R-HSA-5654167;R-HSA-5654165;R-HSA-5654578;R-HSA-5654591;R-HSA-5654586;R-HSA-5654587;R-HSA-5654584;R-HSA-5654392;R-HSA-5654692;R-HSA-5654596;R-HSA-5654149;R-HSA-5654597;R-HSA-5654594;R-HSA-5654690;R-HSA-5656064;R-HSA-5654592;R-HSA-5654575;R-HSA-5654573;R-HSA-5654571;R-HSA-5654600;R-HSA-8941623;R-HSA-5654569
R-HSA-8853338	Signaling by FGFR3 point mutants in cancer	1	42	0.0028624003271314658	0.8567967421361526	0.8567967421361526	13	19	0.0014658231754358896	9606	Homo sapiens	FGF5		R-HSA-5655285;R-HSA-5655315;R-HSA-5655262;R-HSA-5655295;R-HSA-5655289;R-HSA-5655270;R-HSA-2077420;R-HSA-2012074;R-HSA-2012073;R-HSA-5655247;R-HSA-5655244;R-HSA-5655277;R-HSA-5655243
R-HSA-5655332	Signaling by FGFR3 in disease	1	42	0.0028624003271314658	0.8567967421361526	0.8567967421361526	13	28	0.002160160469063416	9606	Homo sapiens	FGF5		R-HSA-5655285;R-HSA-5655315;R-HSA-5655262;R-HSA-5655295;R-HSA-5655289;R-HSA-5655270;R-HSA-2077420;R-HSA-2012074;R-HSA-2012073;R-HSA-5655247;R-HSA-5655244;R-HSA-5655277;R-HSA-5655243
R-HSA-163560	Triglyceride catabolism	1	42	0.0028624003271314658	0.8567967421361526	0.8567967421361526	1	17	0.001311525999074217	9606	Homo sapiens	FABP5		R-HSA-5334794
R-HSA-8964043	Plasma lipoprotein clearance	1	42	0.0028624003271314658	0.8567967421361526	0.8567967421361526	2	35	0.00270020058632927	9606	Homo sapiens	LSR		R-HSA-8933258;R-HSA-8933292
R-HSA-1474290	Collagen formation	3	104	0.007087848429087439	0.8589285302723049	0.8589285302723049	5	77	0.005940441289924395	9606	Homo sapiens	ADAMTS3;MMP1;LOXL3		R-HSA-2213200;R-HSA-2002428;R-HSA-2022141;R-HSA-2395340;R-HSA-2002466
R-HSA-8853659	RET signaling	1	43	0.0029305527158726913	0.8632815833288152	0.8632815833288152	20	24	0.001851566116340071	9606	Homo sapiens	CDC25C		R-HSA-8853734;R-HSA-8854981;R-HSA-8855747;R-HSA-8853762;R-HSA-8853793;R-HSA-8855617;R-HSA-8853792;R-HSA-8853774;R-HSA-8855564;R-HSA-8855915;R-HSA-8853737;R-HSA-8853800;R-HSA-8855508;R-HSA-8854899;R-HSA-8854897;R-HSA-8853745;R-HSA-8854908;R-HSA-8853755;R-HSA-8853753;R-HSA-8854905
R-HSA-381771	Synthesis, secretion, and inactivation of Glucagon-like Peptide-1 (GLP-1)	1	43	0.0029305527158726913	0.8632815833288152	0.8632815833288152	1	7	5.40040117265854E-4	9606	Homo sapiens	SPC25		R-HSA-400459
R-HSA-111933	Calmodulin induced events	1	43	0.0029305527158726913	0.8632815833288152	0.8632815833288152	2	23	0.0017744175281592346	9606	Homo sapiens	KPNA2		R-HSA-9619127;R-HSA-112282
R-HSA-111997	CaM pathway	1	43	0.0029305527158726913	0.8632815833288152	0.8632815833288152	2	24	0.001851566116340071	9606	Homo sapiens	KPNA2		R-HSA-9619127;R-HSA-112282
R-HSA-8982491	Glycogen metabolism	1	43	0.0029305527158726913	0.8632815833288152	0.8632815833288152	2	39	0.003008794939052615	9606	Homo sapiens	PHKG1		R-HSA-71541;R-HSA-453337
R-HSA-1296072	Voltage gated Potassium channels	1	44	0.002998705104613917	0.869473177314587	0.869473177314587	1	1	7.714858818083629E-5	9606	Homo sapiens	KCND3		R-HSA-1296127
R-HSA-74217	Purine salvage	1	44	0.002998705104613917	0.869473177314587	0.869473177314587	2	11	8.486344699891992E-4	9606	Homo sapiens	PNP		R-HSA-112033;R-HSA-112034
R-HSA-2046106	alpha-linolenic acid (ALA) metabolism	1	45	0.003066857493355142	0.8753847661540581	0.8753847661540581	1	15	0.0011572288227125443	9606	Homo sapiens	ELOVL3		R-HSA-2046088
R-HSA-3906995	Diseases associated with O-glycosylation of proteins	2	78	0.00531588632181558	0.8754000730863318	0.8754000730863318	1	9	6.943372936275266E-4	9606	Homo sapiens	ADAMTS4;ADAMTS3		R-HSA-6785565
R-HSA-193704	p75 NTR receptor-mediated signalling	3	109	0.007428610372793566	0.8793275511150536	0.8793275511150536	2	50	0.0038574294090418146	9606	Homo sapiens	BCL2L11;ARHGEF3;ECT2		R-HSA-205075;R-HSA-205039
R-HSA-1660661	Sphingolipid de novo biosynthesis	2	79	0.005384038710556805	0.8798545083182604	0.8798545083182604	6	30	0.0023144576454250886	9606	Homo sapiens	CERS4;PPM1L		R-HSA-429732;R-HSA-429730;R-HSA-429699;R-HSA-429683;R-HSA-429694;R-HSA-428185
R-HSA-75105	Fatty acyl-CoA biosynthesis	2	79	0.005384038710556805	0.8798545083182604	0.8798545083182604	3	24	0.001851566116340071	9606	Homo sapiens	DEPDC1B;ELOVL3		R-HSA-548814;R-HSA-548815;R-HSA-548800
R-HSA-9664565	Signaling by ERBB2 KD Mutants	1	46	0.0031350098820963675	0.8810289947852642	0.8810289947852642	6	17	0.001311525999074217	9606	Homo sapiens	BTC		R-HSA-9664976;R-HSA-9664567;R-HSA-9664983;R-HSA-9664950;R-HSA-9664991;R-HSA-9664588
R-HSA-168276	NS1 Mediated Effects on Host Pathways	1	46	0.0031350098820963675	0.8810289947852642	0.8810289947852642	2	6	4.6289152908501776E-4	9606	Homo sapiens	KPNA2		R-HSA-1176059;R-HSA-6791035
R-HSA-166520	Signaling by NTRKs	5	166	0.011313296531043413	0.8812796157768316	0.8812796157768316	4	163	0.012575219873476316	9606	Homo sapiens	DUSP4;FOSL1;POC1A;F3		R-HSA-9621042;R-HSA-9031624;R-HSA-203797;R-HSA-9621035
R-HSA-9009391	Extra-nuclear estrogen signaling	3	110	0.0074967627615347915	0.8830784598819748	0.8830784598819748	5	38	0.002931646350871779	9606	Homo sapiens	BTC;MMP1;S1PR3		R-HSA-9624272;R-HSA-9625813;R-HSA-9625482;R-HSA-9625465;R-HSA-9625487
R-HSA-400508	Incretin synthesis, secretion, and inactivation	1	47	0.0032031622708375927	0.8864179379116071	0.8864179379116071	2	14	0.001080080234531708	9606	Homo sapiens	SPC25		R-HSA-400496;R-HSA-400459
R-HSA-1251985	Nuclear signaling by ERBB4	1	47	0.0032031622708375927	0.8864179379116071	0.8864179379116071	1	34	0.002623051998148434	9606	Homo sapiens	BTC		R-HSA-1251992
R-HSA-1643713	Signaling by EGFR in Cancer	1	47	0.0032031622708375927	0.8864179379116071	0.8864179379116071	1	42	0.003240240703595124	9606	Homo sapiens	BTC		R-HSA-1225978
R-HSA-3108214	SUMOylation of DNA damage response and repair proteins	2	81	0.005520343488039256	0.8883252465970919	0.8883252465970919	3	24	0.001851566116340071	9606	Homo sapiens	BLM;BRCA1		R-HSA-2997709;R-HSA-4568914;R-HSA-2997616
R-HSA-6811438	Intra-Golgi traffic	1	48	0.003271314659578818	0.8915631256807053	0.8915631256807053	2	10	7.714858818083629E-4	9606	Homo sapiens	MAN1C1		R-HSA-8847635;R-HSA-8847544
R-HSA-1227990	Signaling by ERBB2 in Cancer	1	48	0.003271314659578818	0.8915631256807053	0.8915631256807053	12	62	0.00478321246721185	9606	Homo sapiens	BTC		R-HSA-9665699;R-HSA-9665697;R-HSA-9664976;R-HSA-9664567;R-HSA-9664983;R-HSA-9664950;R-HSA-9665701;R-HSA-9665700;R-HSA-9665705;R-HSA-9664991;R-HSA-9665709;R-HSA-9664588
R-HSA-1839124	FGFR1 mutant receptor activation	1	48	0.003271314659578818	0.8915631256807053	0.8915631256807053	2	25	0.0019287147045209073	9606	Homo sapiens	FGF5		R-HSA-2023455;R-HSA-2023451
R-HSA-111996	Ca-dependent events	1	48	0.003271314659578818	0.8915631256807053	0.8915631256807053	2	27	0.00208301188088258	9606	Homo sapiens	KPNA2		R-HSA-9619127;R-HSA-112282
R-HSA-2022377	Metabolism of Angiotensinogen to Angiotensins	1	48	0.003271314659578818	0.8915631256807053	0.8915631256807053	1	20	0.0015429717636167258	9606	Homo sapiens	CPB1		R-HSA-2028294
R-HSA-1169408	ISG15 antiviral mechanism	2	83	0.005656648265521706	0.8962394698504786	0.8962394698504786	3	16	0.0012343774108933806	9606	Homo sapiens	KPNA2;IFIT1		R-HSA-1678841;R-HSA-1176059;R-HSA-1169406
R-HSA-5633008	TP53 Regulates Transcription of Cell Death Genes	2	83	0.005656648265521706	0.8962394698504786	0.8962394698504786	2	68	0.005246103996296868	9606	Homo sapiens	BIRC5		R-HSA-6797766;R-HSA-6797763
R-HSA-165159	MTOR signalling	1	49	0.0033394670483200438	0.8964755682085119	0.8964755682085119	14	28	0.002160160469063416	9606	Homo sapiens	RRAGD		R-HSA-5653974;R-HSA-8952716;R-HSA-447074;R-HSA-5653968;R-HSA-377186;R-HSA-5672828;R-HSA-5672824;R-HSA-165680;R-HSA-5653957;R-HSA-165718;R-HSA-380979;R-HSA-5672843;R-HSA-165692;R-HSA-8952726
R-HSA-8854214	TBC/RABGAPs	1	49	0.0033394670483200438	0.8964755682085119	0.8964755682085119	1	14	0.001080080234531708	9606	Homo sapiens	RAB33A		R-HSA-8854612
R-HSA-8856825	Cargo recognition for clathrin-mediated endocytosis	3	115	0.007837524705240918	0.9003160011354199	0.9003160011354199	7	14	0.001080080234531708	9606	Homo sapiens	BTC;AGTR1;STON2		R-HSA-8863463;R-HSA-8866279;R-HSA-8863727;R-HSA-8866269;R-HSA-8863723;R-HSA-8866283;R-HSA-8863721
R-HSA-163125	Post-translational modification: synthesis of GPI-anchored proteins	3	115	0.007837524705240918	0.9003160011354199	0.9003160011354199	1	16	0.0012343774108933806	9606	Homo sapiens	RTN4RL1;RAET1G		R-HSA-8940388
R-HSA-416482	G alpha (12/13) signalling events	2	85	0.0057929530430041575	0.9036292460572579	0.9036292460572579	1	14	0.001080080234531708	9606	Homo sapiens	ARHGEF3;ECT2		R-HSA-419166
R-HSA-383280	Nuclear Receptor transcription pathway	2	86	0.005861105431745383	0.907137128665634	0.907137128665634	2	2	1.5429717636167257E-4	9606	Homo sapiens	NR0B1		R-HSA-382096;R-HSA-376419
R-HSA-6783783	Interleukin-10 signaling	2	86	0.005861105431745383	0.907137128665634	0.907137128665634	1	15	0.0011572288227125443	9606	Homo sapiens	IL1R2		R-HSA-8937656
R-HSA-8878159	Transcriptional regulation by RUNX3	3	118	0.008041981871464595	0.9095257463416428	0.9095257463416428	3	47	0.0036259836444993056	9606	Homo sapiens	BCL2L11;TCF7		R-HSA-8952232;R-HSA-8952226;R-HSA-8951428
R-HSA-5654738	Signaling by FGFR2	2	88	0.005997410209227834	0.913797478997212	0.913797478997212	30	46	0.003548835056318469	9606	Homo sapiens	FGF5;FGF7		R-HSA-5654614;R-HSA-5654615;R-HSA-5654612;R-HSA-5654677;R-HSA-5654608;R-HSA-5654622;R-HSA-190408;R-HSA-5654620;R-HSA-5654618;R-HSA-190413;R-HSA-5656070;R-HSA-5654406;R-HSA-5654407;R-HSA-5654404;R-HSA-5654402;R-HSA-5654147;R-HSA-5654607;R-HSA-5654159;R-HSA-5654605;R-HSA-5654157;R-HSA-5654603;R-HSA-5654729;R-HSA-5654399;R-HSA-5654397;R-HSA-190258;R-HSA-5654562;R-HSA-190260;R-HSA-8941618;R-HSA-56547…
R-HSA-5654741	Signaling by FGFR3	1	53	0.003612076603284945	0.9140011695901747	0.9140011695901747	27	43	0.0033173892917759606	9606	Homo sapiens	FGF5		R-HSA-5654679;R-HSA-5654224;R-HSA-5654416;R-HSA-5654623;R-HSA-5654148;R-HSA-5654222;R-HSA-5654413;R-HSA-5654730;R-HSA-5654408;R-HSA-5654409;R-HSA-5654646;R-HSA-5654647;R-HSA-5654709;R-HSA-5654643;R-HSA-5654640;R-HSA-5654641;R-HSA-5654705;R-HSA-5654631;R-HSA-5654628;R-HSA-5654565;R-HSA-8941628;R-HSA-190388;R-HSA-5654625;R-HSA-190261;R-HSA-5654637;R-HSA-5654634;R-HSA-5654633
R-HSA-1489509	DAG and IP3 signaling	1	53	0.003612076603284945	0.9140011695901747	0.9140011695901747	2	28	0.002160160469063416	9606	Homo sapiens	KPNA2		R-HSA-9619127;R-HSA-112282
R-HSA-5683826	Surfactant metabolism	1	53	0.003612076603284945	0.9140011695901747	0.9140011695901747	1	29	0.0022373090572442526	9606	Homo sapiens	LMCD1		R-HSA-5683888
R-HSA-69613	p53-Independent G1/S DNA damage checkpoint	1	54	0.0036802289920261706	0.9178984183498741	0.9178984183498741	4	4	3.0859435272334514E-4	9606	Homo sapiens	CDC25A		R-HSA-69600;R-HSA-69604;R-HSA-69608;R-HSA-69598
R-HSA-69601	Ubiquitin Mediated Degradation of Phosphorylated Cdc25A	1	54	0.0036802289920261706	0.9178984183498741	0.9178984183498741	4	4	3.0859435272334514E-4	9606	Homo sapiens	CDC25A		R-HSA-69600;R-HSA-69604;R-HSA-69608;R-HSA-69598
R-HSA-69610	p53-Independent DNA Damage Response	1	54	0.0036802289920261706	0.9178984183498741	0.9178984183498741	4	4	3.0859435272334514E-4	9606	Homo sapiens	CDC25A		R-HSA-69600;R-HSA-69604;R-HSA-69608;R-HSA-69598
R-HSA-382556	ABC-family proteins mediated transport	3	122	0.008314591426429496	0.9206048140802054	0.9206048140802054	3	27	0.00208301188088258	9606	Homo sapiens	ABCA6;ABCA8		R-HSA-1369028;R-HSA-1467457;R-HSA-1369052
R-HSA-8854050	FBXL7 down-regulates AURKA during mitotic entry and in early mitosis	1	55	0.0037483813807673958	0.9216193023446186	0.9216193023446186	3	6	4.6289152908501776E-4	9606	Homo sapiens	AURKB;AURKA		R-HSA-8854044;R-HSA-8854041;R-HSA-8853496
R-HSA-445355	Smooth Muscle Contraction	1	55	0.0037483813807673958	0.9216193023446186	0.9216193023446186	2	11	8.486344699891992E-4	9606	Homo sapiens	GUCY1A2		R-HSA-392143;R-HSA-392152
R-HSA-2046104	alpha-linolenic (omega3) and linoleic (omega6) acid metabolism	1	55	0.0037483813807673958	0.9216193023446186	0.9216193023446186	2	25	0.0019287147045209073	9606	Homo sapiens	ELOVL3		R-HSA-2046094;R-HSA-2046088
R-HSA-5632684	Hedgehog 'on' state	2	92	0.006270019764192735	0.9257953910305292	0.9257953910305292	14	37	0.0028544977626909426	9606	Homo sapiens	GLI1		R-HSA-5635861;R-HSA-5635860;R-HSA-5635859;R-HSA-5635868;R-HSA-5635864;R-HSA-5635845;R-HSA-5635846;R-HSA-5635841;R-HSA-5610723;R-HSA-5635843;R-HSA-5635842;R-HSA-5635853;R-HSA-5635848;R-HSA-5635850
R-HSA-168898	Toll-like Receptor Cascades	5	184	0.01254003952838547	0.9269802328343706	0.9269802328343706	53	182	0.014041043048912205	9606	Homo sapiens	DUSP4;POC1A;CD14;BIRC3;MAP2K6		R-HSA-166286;R-HSA-166284;R-HSA-2559414;R-HSA-166038;R-HSA-5362500;R-HSA-203797;R-HSA-936985;R-HSA-166168;R-HSA-450333;R-HSA-166041;R-HSA-166175;R-HSA-2562564;R-HSA-450346;R-HSA-937022;R-HSA-450358;R-HSA-2213017;R-HSA-8869694;R-HSA-166072;R-HSA-166082;R-HSA-2201316;R-HSA-2569057;R-HSA-166091;R-HSA-2562541;R-HSA-2201322;R-HSA-2559468;R-HSA-937029;R-HSA-2559464;R-HSA-9014342;R-HSA-168915;R-HSA-2262…
R-HSA-6799198	Complex I biogenesis	1	57	0.003884686158249847	0.9285634959759786	0.9285634959759786	5	13	0.0010029316463508718	9606	Homo sapiens	E2F1		R-HSA-6799191;R-HSA-6799202;R-HSA-6799197;R-HSA-6799196;R-HSA-6799179
R-HSA-9604323	Negative regulation of NOTCH4 signaling	1	57	0.003884686158249847	0.9285634959759786	0.9285634959759786	1	6	4.6289152908501776E-4	9606	Homo sapiens	TACC3		R-HSA-9604675
R-HSA-380108	Chemokine receptors bind chemokines	1	57	0.003884686158249847	0.9285634959759786	0.9285634959759786	1	19	0.0014658231754358896	9606	Homo sapiens	ACKR3		R-HSA-374214
R-HSA-2453902	The canonical retinoid cycle in rods (twilight vision)	1	57	0.003884686158249847	0.9285634959759786	0.9285634959759786	1	25	0.0019287147045209073	9606	Homo sapiens	RDH10		R-HSA-74872
R-HSA-6811558	PI5P, PP2A and IER3 Regulate PI3K/AKT Signaling	3	126	0.008587200981394398	0.9304315891468994	0.9304315891468994	1	7	5.40040117265854E-4	9606	Homo sapiens	BTC;FGF5;FGF7		R-HSA-2316434
R-HSA-1226099	Signaling by FGFR in disease	2	94	0.006406324541675185	0.9311864566414254	0.9311864566414254	41	106	0.008177750347168647	9606	Homo sapiens	FGF5;FGF7		R-HSA-2023455;R-HSA-2023451;R-HSA-5655315;R-HSA-5655326;R-HSA-5655262;R-HSA-5655263;R-HSA-5654748;R-HSA-5655323;R-HSA-5655320;R-HSA-2033488;R-HSA-2033486;R-HSA-5655301;R-HSA-5655233;R-HSA-5655247;R-HSA-5655244;R-HSA-5655245;R-HSA-2033474;R-HSA-5655243;R-HSA-5655240;R-HSA-5655241;R-HSA-2033472;R-HSA-1839100;R-HSA-5655285;R-HSA-1839098;R-HSA-5655295;R-HSA-1839094;R-HSA-5655290;R-HSA-2077424;R-HSA-5…
R-HSA-1169410	Antiviral mechanism by IFN-stimulated genes	2	94	0.006406324541675185	0.9311864566414254	0.9311864566414254	3	31	0.002391606233605925	9606	Homo sapiens	KPNA2;IFIT1		R-HSA-1678841;R-HSA-1176059;R-HSA-1169406
R-HSA-8876198	RAB GEFs exchange GTP for GDP on RABs	2	94	0.006406324541675185	0.9311864566414254	0.9311864566414254	2	21	0.001620120351797562	9606	Homo sapiens	CDK2;RAB27B		R-HSA-8877308;R-HSA-8875320
R-HSA-6798695	Neutrophil degranulation	16	480	0.03271314659578818	0.9314521248932488	0.9314521248932488	10	10	7.714858818083629E-4	9606	Homo sapiens	POLQ;ATP8B4;TUBB;TUBB4B;PLD1;ATAD3A;GLIPR1;DSN1;PNP;ADGRE5;FABP5;SLPI;MBP;METTL7A;CD14;DOCK2		R-HSA-6798743;R-HSA-6799350;R-HSA-6798739;R-HSA-6800434;R-HSA-6798751;R-HSA-6798749;R-HSA-6798748;R-HSA-6798747;R-HSA-6800426;R-HSA-6798745
R-HSA-5655302	Signaling by FGFR1 in disease	1	58	0.003952838546991072	0.9318016826631782	0.9318016826631782	12	35	0.00270020058632927	9606	Homo sapiens	FGF5		R-HSA-1839100;R-HSA-2023455;R-HSA-5655269;R-HSA-5655266;R-HSA-2023451;R-HSA-1839098;R-HSA-5655326;R-HSA-5655278;R-HSA-5655263;R-HSA-1839094;R-HSA-5655290;R-HSA-5655240
R-HSA-9007101	Rab regulation of trafficking	3	129	0.008791658147618075	0.9370541446798487	0.9370541446798487	3	35	0.00270020058632927	9606	Homo sapiens	CDK2;RAB27B;RAB33A		R-HSA-8854612;R-HSA-8877308;R-HSA-8875320
R-HSA-5339562	Uptake and actions of bacterial toxins	1	60	0.004089143324473523	0.9378449447510044	0.9378449447510044	1	65	0.005014658231754359	9606	Homo sapiens	MAP2K6		R-HSA-5211405
R-HSA-74752	Signaling by Insulin receptor	2	97	0.0066107817078988615	0.9385833654514778	0.9385833654514778	1	34	0.002623051998148434	9606	Homo sapiens	FGF5;FGF7		R-HSA-109699
R-HSA-8856828	Clathrin-mediated endocytosis	4	161	0.010972534587337286	0.939436102969361	0.939436102969361	22	34	0.002623051998148434	9606	Homo sapiens	BTC;CDK2;AGTR1;STON2		R-HSA-8868071;R-HSA-8863463;R-HSA-8866279;R-HSA-8868230;R-HSA-8863727;R-HSA-8867756;R-HSA-8868236;R-HSA-8863723;R-HSA-8868651;R-HSA-8866283;R-HSA-8867754;R-HSA-8863721;R-HSA-8868072;R-HSA-8868648;R-HSA-8868661;R-HSA-8868660;R-HSA-8868659;R-HSA-8868658;R-HSA-8869438;R-HSA-8866269;R-HSA-8871194;R-HSA-8871193
R-HSA-5610780	Degradation of GLI1 by the proteasome	1	62	0.004225448101955974	0.9433534142765176	0.9433534142765176	5	6	4.6289152908501776E-4	9606	Homo sapiens	GLI1		R-HSA-5610741;R-HSA-5610758;R-HSA-5610742;R-HSA-5610737;R-HSA-5610760
R-HSA-5654736	Signaling by FGFR1	1	62	0.004225448101955974	0.9433534142765176	0.9433534142765176	29	48	0.003703132232680142	9606	Homo sapiens	FGF5		R-HSA-5654167;R-HSA-5654165;R-HSA-5654672;R-HSA-5654673;R-HSA-5654596;R-HSA-5654149;R-HSA-5654597;R-HSA-5654594;R-HSA-5656064;R-HSA-5654592;R-HSA-5654600;R-HSA-190429;R-HSA-5654582;R-HSA-5654578;R-HSA-5654591;R-HSA-5654586;R-HSA-5654587;R-HSA-5654584;R-HSA-5654392;R-HSA-190256;R-HSA-5654692;R-HSA-5654690;R-HSA-5654560;R-HSA-5654511;R-HSA-5654575;R-HSA-5654573;R-HSA-5654571;R-HSA-8941623;R-HSA-565…
R-HSA-4551638	SUMOylation of chromatin organization proteins	1	62	0.004225448101955974	0.9433534142765176	0.9433534142765176	2	15	0.0011572288227125443	9606	Homo sapiens	HIST2H4A;HIST1H4B;HIST1H4L;HIST1H4H;HIST1H4C;HIST1H4D;HIST1H4E		R-HSA-4570485;R-HSA-4570496
R-HSA-199418	Negative regulation of the PI3K/AKT network	3	134	0.0091324200913242	0.9468115050976031	0.9468115050976031	1	10	7.714858818083629E-4	9606	Homo sapiens	BTC;FGF5;FGF7		R-HSA-2316434
R-HSA-2219528	PI3K/AKT Signaling in Cancer	3	134	0.0091324200913242	0.9468115050976031	0.9468115050976031	1	21	0.001620120351797562	9606	Homo sapiens	BTC;FGF5;FGF7		R-HSA-2400009
R-HSA-6802957	Oncogenic MAPK signaling	2	101	0.006883391262863764	0.947278640115911	0.947278640115911	6	46	0.003548835056318469	9606	Homo sapiens	BCL2L11;POC1A		R-HSA-6802935;R-HSA-6802934;R-HSA-6802933;R-HSA-6802932;R-HSA-9652816;R-HSA-6802927
R-HSA-2142753	Arachidonic acid metabolism	4	166	0.011313296531043413	0.948079190251751	0.948079190251751	6	77	0.005940441289924395	9606	Homo sapiens	EPHX2;AKR1C1;TBXAS1;AKR1C3;PTGES		R-HSA-76500;R-HSA-2161961;R-HSA-2161660;R-HSA-2161549;R-HSA-2161613;R-HSA-2161614
R-HSA-5578775	Ion homeostasis	1	64	0.004361752879438424	0.9483743535021205	0.9483743535021205	1	15	0.0011572288227125443	9606	Homo sapiens	CLIC2		R-HSA-2855020
R-HSA-1483191	Synthesis of PC	1	65	0.00442990526817965	0.9507156178741638	0.9507156178741638	1	18	0.0013886745872550533	9606	Homo sapiens	MFSD2A		R-HSA-8865637
R-HSA-3299685	Detoxification of Reactive Oxygen Species	1	65	0.00442990526817965	0.9507156178741638	0.9507156178741638	1	34	0.002623051998148434	9606	Homo sapiens	SOD2		R-HSA-3299680
R-HSA-1266738	Developmental Biology	46	1241	0.0845771144278607	0.9526171958140893	0.9526171958140893	93	537	0.04142879185310909	9606	Homo sapiens	TUBA1C;TUBB6;TUBA1B;TUBB3;MPZ;HIST1H2AE;HIST1H2AD;PLXNC1;IL6R;H2AFZ;HIST1H2AK;H2AFX;HIST2H2BB;CDC25C;GAP43;RBL1;HIST1H2BF;HIST1H2BE;HIST1H2BG;HIST1H2BB;HIST1H2BD;HIST1H2BC;HIST1H2BN;CEBPA;HIST1H2BM;HIST1H2BO;HIST1H3J;HIST1H2BJ;HIST1H2BI;HIST1H2BL;HIST1H2BK;HIST2H4A;ADGRG6;E2F1;MBP;HIST1H3B;MAP2K6;RPL39L;CD72;HIST1H4L;H2BFS;TUBB4B;MAFB;HIST1H4B;KIF4A;CDK2;MYF6;HIST1H4H;HIST1H4C;HIST1H4D;HIST1H4E;E…		R-HSA-5617877;R-HSA-5617492;R-HSA-9618582;R-HSA-8853762;R-HSA-5617874;R-HSA-9618586;R-HSA-1183003;R-HSA-445071;R-HSA-8853774;R-HSA-5617887;R-HSA-8855564;R-HSA-9634433;R-HSA-5617862;R-HSA-445077;R-HSA-5617859;R-HSA-9634442;R-HSA-5617484;R-HSA-5693644;R-HSA-5617486;R-HSA-9634446;R-HSA-9634445;R-HSA-5617483;R-HSA-5617867;R-HSA-5617866;R-HSA-9624112;R-HSA-9617207;R-HSA-8853793;R-HSA-9614773;R-HSA-561…
R-HSA-2187338	Visual phototransduction	4	169	0.01151775369726709	0.9527074113971786	0.9527074113971786	2	92	0.007097670112636938	9606	Homo sapiens	AKR1C1;RDH10;AKR1C3		R-HSA-74872;R-HSA-2855252
R-HSA-8979227	Triglyceride metabolism	1	66	0.004498057656920875	0.9529508535198263	0.9529508535198263	1	24	0.001851566116340071	9606	Homo sapiens	FABP5		R-HSA-5334794
R-HSA-5668541	TNFR2 non-canonical NF-kB pathway	2	104	0.007087848429087439	0.9530167875512652	0.9530167875512652	12	43	0.0033173892917759606	9606	Homo sapiens	CD40;BIRC3		R-HSA-5668454;R-HSA-5668534;R-HSA-5676598;R-HSA-5676596;R-HSA-5676597;R-HSA-5676595;R-HSA-5668481;R-HSA-5676593;R-HSA-5668417;R-HSA-5668414;R-HSA-5668543;R-HSA-199404
R-HSA-9033241	Peroxisomal protein import	1	67	0.0045662100456621	0.9550848553862321	0.9550848553862321	3	26	0.0020058632927017436	9606	Homo sapiens	EPHX2		R-HSA-9033233;R-HSA-9033235;R-HSA-9033236
R-HSA-421270	Cell-cell junction organization	1	67	0.0045662100456621	0.9550848553862321	0.9550848553862321	1	21	0.001620120351797562	9606	Homo sapiens	CLDN23		R-HSA-420019
R-HSA-5687128	MAPK6/MAPK4 signaling	2	106	0.00722415320656989	0.9565054405301454	0.9565054405301454	3	40	0.0030859435272334516	9606	Homo sapiens	CDK1;ETV4		R-HSA-5692755;R-HSA-5687099;R-HSA-5687097
R-HSA-352230	Amino acid transport across the plasma membrane	1	68	0.004634362434403326	0.9571222018844003	0.9571222018844003	1	36	0.0027773491745101066	9606	Homo sapiens	SLC7A5		R-HSA-352232
R-HSA-190236	Signaling by FGFR	2	107	0.007292305595311115	0.9581554602308581	0.9581554602308581	86	142	0.010955099521678753	9606	Homo sapiens	FGF5;FGF7		R-HSA-5654614;R-HSA-5654615;R-HSA-5654612;R-HSA-5654608;R-HSA-5654224;R-HSA-5654622;R-HSA-5654623;R-HSA-5654620;R-HSA-5654618;R-HSA-5654596;R-HSA-5654597;R-HSA-5654594;R-HSA-5654592;R-HSA-5654222;R-HSA-5654607;R-HSA-5654605;R-HSA-5654730;R-HSA-5654603;R-HSA-5654600;R-HSA-5654729;R-HSA-5654646;R-HSA-5654647;R-HSA-5654643;R-HSA-5654640;R-HSA-5654641;R-HSA-5654399;R-HSA-5654397;R-HSA-5654392;R-HSA-1…
R-HSA-381340	Transcriptional regulation of white adipocyte differentiation	2	108	0.007360457984052341	0.9597454442908887	0.9597454442908887	5	18	0.0013886745872550533	9606	Homo sapiens	CEBPA		R-HSA-1183058;R-HSA-560491;R-HSA-381283;R-HSA-1183003;R-HSA-1183032
R-HSA-449147	Signaling by Interleukins	21	639	0.04354937640564302	0.9610821805718281	0.9610821805718281	40	490	0.03780280820860978	9606	Homo sapiens	DUSP4;IL11;HIST1H3J;MMP1;IL1R2;SOD2;LMNB1;TG;POC1A;BIRC5;HIST1H3B;IL6R;HIST1H3C;IL18R1;MAP2K6		R-HSA-6785895;R-HSA-727819;R-HSA-1067667;R-HSA-9617941;R-HSA-1112727;R-HSA-9008577;R-HSA-8848335;R-HSA-6789615;R-HSA-1112602;R-HSA-8865613;R-HSA-8848395;R-HSA-1112604;R-HSA-1067676;R-HSA-8950681;R-HSA-1112514;R-HSA-1067651;R-HSA-1112708;R-HSA-203797;R-HSA-450333;R-HSA-1067659;R-HSA-6790022;R-HSA-1112690;R-HSA-1112755;R-HSA-449829;R-HSA-9008684;R-HSA-1112565;R-HSA-1067640;R-HSA-8865711;R-HSA-45034…
R-HSA-9020702	Interleukin-1 signaling	2	109	0.007428610372793566	0.9612774396237197	0.9612774396237197	3	46	0.003548835056318469	9606	Homo sapiens	IL1R2;MAP2K6		R-HSA-727819;R-HSA-446130;R-HSA-445757
R-HSA-5658442	Regulation of RAS by GAPs	1	71	0.004838819600627002	0.962697047239793	0.962697047239793	2	5	3.8574294090418145E-4	9606	Homo sapiens	RASA4B;RASA4		R-HSA-5658231;R-HSA-5658435
R-HSA-5684996	MAPK1/MAPK3 signaling	10	352	0.023989640836911335	0.963678651313972	0.963678651313972	8	82	0.006326184230828576	9606	Homo sapiens	BTC;DUSP4;FGF5;FGF7;RASA4B;RASA4;POC1A;CDK1;CDC25C;IL6R		R-HSA-109857;R-HSA-5658231;R-HSA-5672965;R-HSA-109858;R-HSA-5658435;R-HSA-5675376;R-HSA-112342;R-HSA-5675373
R-HSA-1483257	Phospholipid metabolism	9	325	0.02214952634089825	0.9643847785541324	0.9643847785541324	20	218	0.01681839222342231	9606	Homo sapiens	TMEM86A;MCM8;RARRES3;CFI;PLD1;NES;MFSD2A		R-HSA-1482646;R-HSA-1483063;R-HSA-8865637;R-HSA-8874435;R-HSA-1482546;R-HSA-1482547;R-HSA-1602398;R-HSA-1602417;R-HSA-1483142;R-HSA-1602377;R-HSA-1482533;R-HSA-1482691;R-HSA-1602446;R-HSA-1482689;R-HSA-1483182;R-HSA-1602368;R-HSA-1482636;R-HSA-8858298;R-HSA-1482667;R-HSA-1602374
R-HSA-389661	Glyoxylate metabolism and glycine degradation	1	72	0.0049069719893682275	0.9643895583232144	0.9643895583232144	1	23	0.0017744175281592346	9606	Homo sapiens	HOGA1		R-HSA-6784423
R-HSA-111885	Opioid Signalling	2	112	0.007633067539017243	0.9655450395281261	0.9655450395281261	5	59	0.004551766702669341	9606	Homo sapiens	PLCB4;KPNA2		R-HSA-112037;R-HSA-9619127;R-HSA-111879;R-HSA-112282;R-HSA-111870
R-HSA-8878166	Transcriptional regulation by RUNX2	3	147	0.01001840114496013	0.9659882436199447	0.9659882436199447	3	84	0.006480481407190248	9606	Homo sapiens	BMP2;CCNB1;CDK1		R-HSA-9007707;R-HSA-9008832;R-HSA-9009282
R-HSA-6802952	Signaling by BRAF and RAF fusions	1	73	0.004975124378109453	0.9660053848375653	0.9660053848375653	5	5	3.8574294090418145E-4	9606	Homo sapiens	BCL2L11		R-HSA-6802935;R-HSA-6802934;R-HSA-6802933;R-HSA-6802932;R-HSA-6802927
R-HSA-1793185	Chondroitin sulfate/dermatan sulfate metabolism	1	73	0.004975124378109453	0.9660053848375653	0.9660053848375653	1	28	0.002160160469063416	9606	Homo sapiens	XYLT1		R-HSA-1878002
R-HSA-1474228	Degradation of the extracellular matrix	3	148	0.010086553533701356	0.9671550454776549	0.9671550454776549	35	105	0.00810060175898781	9606	Homo sapiens	ADAMTS4;MMP1		R-HSA-1474197;R-HSA-4086205;R-HSA-1604763;R-HSA-1564179;R-HSA-3791295;R-HSA-1604690;R-HSA-2534248;R-HSA-1564120;R-HSA-1454791;R-HSA-1566981;R-HSA-3788075;R-HSA-3791149;R-HSA-1566979;R-HSA-1592270;R-HSA-8940561;R-HSA-375135;R-HSA-1564169;R-HSA-1604359;R-HSA-1592316;R-HSA-1566962;R-HSA-1454781;R-HSA-1592436;R-HSA-1454843;R-HSA-1592310;R-HSA-1454822;R-HSA-1604712;R-HSA-1592297;R-HSA-1602473;R-HSA-15…
R-HSA-74259	Purine catabolism	1	74	0.005043276766850678	0.9675479963208141	0.9675479963208141	2	28	0.002160160469063416	9606	Homo sapiens	PNP		R-HSA-74242;R-HSA-74249
R-HSA-1474244	Extracellular matrix organization	9	329	0.02242213589586315	0.9677271012508447	0.9677271012508447	47	318	0.02453325104150594	9606	Homo sapiens	ADAMTS4;BMP2;ADAMTS3;MMP1;SERPINE1;LOXL3;EMILIN2;LTBP1		R-HSA-2328033;R-HSA-1474197;R-HSA-4086205;R-HSA-1604763;R-HSA-1564179;R-HSA-3791295;R-HSA-1604690;R-HSA-2396399;R-HSA-2396079;R-HSA-2534248;R-HSA-1564120;R-HSA-1454791;R-HSA-1566981;R-HSA-3788075;R-HSA-2328048;R-HSA-3791149;R-HSA-1566979;R-HSA-1592270;R-HSA-8940561;R-HSA-375135;R-HSA-1564169;R-HSA-1604359;R-HSA-2161282;R-HSA-2002428;R-HSA-2022141;R-HSA-1592316;R-HSA-2395328;R-HSA-1566962;R-HSA-23…
R-HSA-1650814	Collagen biosynthesis and modifying enzymes	1	76	0.005179581544333129	0.970426675642838	0.970426675642838	1	51	0.003934577997222651	9606	Homo sapiens	ADAMTS3		R-HSA-2002428
R-HSA-1227986	Signaling by ERBB2	1	78	0.00531588632181558	0.9730503425761312	0.9730503425761312	18	46	0.003548835056318469	9606	Homo sapiens	BTC		R-HSA-1963581;R-HSA-1250195;R-HSA-8848005;R-HSA-1963582;R-HSA-6785636;R-HSA-1250486;R-HSA-1963578;R-HSA-1306969;R-HSA-1250463;R-HSA-1306972;R-HSA-1306979;R-HSA-1963563;R-HSA-6785648;R-HSA-1963589;R-HSA-1250346;R-HSA-8863804;R-HSA-8847995;R-HSA-1963586
R-HSA-1799339	SRP-dependent cotranslational protein targeting to membrane	2	119	0.00811013426020582	0.9738157619931707	0.9738157619931707	5	5	3.8574294090418145E-4	9606	Homo sapiens	RPL39L;SPC25		R-HSA-1799326;R-HSA-1799330;R-HSA-1799329;R-HSA-1799335;R-HSA-1799332
R-HSA-9679191	Potential therapeutics for SARS	2	119	0.00811013426020582	0.9738157619931707	0.9738157619931707	2	33	0.0025459034099675976	9606	Homo sapiens	TUBB;IL6R		R-HSA-9685830;R-HSA-9681294
R-HSA-3000178	ECM proteoglycans	1	79	0.005384038710556805	0.9742736764833178	0.9742736764833178	1	23	0.0017744175281592346	9606	Homo sapiens	SERPINE1		R-HSA-2396079
R-HSA-913531	Interferon Signaling	11	396	0.02698834594152525	0.9752736889645535	0.9752736889645535	7	66	0.005091806819935195	9606	Homo sapiens	ISG20;MT2A;GBP2;IFIT1;KPNA2;IFIT2		R-HSA-1678841;R-HSA-1015702;R-HSA-1176059;R-HSA-1031716;R-HSA-1015699;R-HSA-1031713;R-HSA-1169406
R-HSA-351202	Metabolism of polyamines	1	80	0.00545219109929803	0.9754415574040524	0.9754415574040524	2	17	0.001311525999074217	9606	Homo sapiens	GBP2		R-HSA-351207;R-HSA-351208
R-HSA-4086398	Ca2+ pathway	1	81	0.005520343488039256	0.9765564954444641	0.9765564954444641	2	27	0.00208301188088258	9606	Homo sapiens	TCF7		R-HSA-8944362;R-HSA-4411365
R-HSA-397014	Muscle contraction	6	254	0.017310706740271246	0.9768949414596813	0.9768949414596813	8	41	0.003163092115414288	9606	Homo sapiens	GUCY1A2;ACTC1;KCND3;TNNC2;NEB;CLIC2		R-HSA-390597;R-HSA-390598;R-HSA-390593;R-HSA-390595;R-HSA-5577234;R-HSA-2855020;R-HSA-392143;R-HSA-392152
R-HSA-1236394	Signaling by ERBB4	1	82	0.005588495876780481	0.9776208872499772	0.9776208872499772	12	52	0.004011726585403487	9606	Homo sapiens	BTC		R-HSA-1250370;R-HSA-1250353;R-HSA-1250357;R-HSA-1250315;R-HSA-1977958;R-HSA-1977959;R-HSA-1251992;R-HSA-1250383;R-HSA-1236398;R-HSA-1250380;R-HSA-1250348;R-HSA-1250220
R-HSA-5653656	Vesicle-mediated transport	27	824	0.05615756832276971	0.9778234439234658	0.9778234439234658	37	251	0.01936429563338991	9606	Homo sapiens	KIF23;RAB27B;STON2;KIF22;KIF11;TUBB4B;RAB33A;KIF15;BTC;TUBA1C;CENPE;TUBB6;TUBA1B;KIF18A;KIF18B;RACGAP1;KIFC1;TUBB3;KIF4A;CDK2;AGTR1;MAN1C1;KIF2C;KIF20B		R-HSA-8868230;R-HSA-8849350;R-HSA-6811426;R-HSA-6809006;R-HSA-8868236;R-HSA-6809003;R-HSA-8849353;R-HSA-8854612;R-HSA-8847635;R-HSA-2316347;R-HSA-8866269;R-HSA-8871194;R-HSA-8871193;R-HSA-190877;R-HSA-8868071;R-HSA-8863463;R-HSA-8866279;R-HSA-8863727;R-HSA-8867756;R-HSA-8863723;R-HSA-8868651;R-HSA-8866283;R-HSA-8867754;R-HSA-8863721;R-HSA-8868072;R-HSA-8868648;R-HSA-8868661;R-HSA-8868660;R-HSA-88…
R-HSA-917937	Iron uptake and transport	1	83	0.005656648265521706	0.9786370211266477	0.9786370211266477	4	34	0.002623051998148434	9606	Homo sapiens	SLC40A1		R-HSA-917933;R-HSA-904830;R-HSA-442368;R-HSA-917891
R-HSA-8939902	Regulation of RUNX2 expression and activity	1	83	0.005656648265521706	0.9786370211266477	0.9786370211266477	1	32	0.002468754821786761	9606	Homo sapiens	BMP2		R-HSA-9007707
R-HSA-5683057	MAPK family signaling cascades	11	403	0.02746541266271383	0.979084157176466	0.979084157176466	11	122	0.009412127758062027	9606	Homo sapiens	BTC;DUSP4;FGF5;FGF7;RASA4B;RASA4;POC1A;CDK1;CDC25C;ETV4;IL6R		R-HSA-109857;R-HSA-5658231;R-HSA-5672965;R-HSA-109858;R-HSA-5692755;R-HSA-5658435;R-HSA-5675376;R-HSA-112342;R-HSA-5675373;R-HSA-5687099;R-HSA-5687097
R-HSA-446652	Interleukin-1 family signaling	3	163	0.011108839364819737	0.9806973023101058	0.9806973023101058	9	79	0.006094738466286067	9606	Homo sapiens	IL1R2;IL18R1;MAP2K6		R-HSA-727819;R-HSA-446130;R-HSA-9008684;R-HSA-8848370;R-HSA-9008577;R-HSA-8848335;R-HSA-9009072;R-HSA-445757;R-HSA-8848395
R-HSA-2151201	Transcriptional activation of mitochondrial biogenesis	1	87	0.005929257820486608	0.9822612193632734	0.9822612193632734	1	32	0.002468754821786761	9606	Homo sapiens	SOD2		R-HSA-5688289
R-HSA-2029485	Role of phospholipids in phagocytosis	2	129	0.008791658147618075	0.9823892916699535	0.9823892916699535	1	12	9.257830581700355E-4	9606	Homo sapiens	PLD1		R-HSA-2029471
R-HSA-6806834	Signaling by MET	1	88	0.005997410209227834	0.9830669265737545	0.9830669265737545	4	49	0.003780280820860978	9606	Homo sapiens	LIG1		R-HSA-8875431;R-HSA-8875443;R-HSA-8875490;R-HSA-8875374
R-HSA-375280	Amine ligand-binding receptors	1	88	0.005997410209227834	0.9830669265737545	0.9830669265737545	1	20	0.0015429717636167258	9606	Homo sapiens	HTR2B		R-HSA-390930
R-HSA-1638091	Heparan sulfate/heparin (HS-GAG) metabolism	1	88	0.005997410209227834	0.9830669265737545	0.9830669265737545	1	33	0.0025459034099675976	9606	Homo sapiens	XYLT1		R-HSA-1878002
R-HSA-5579029	Metabolic disorders of biological oxidation enzymes	1	88	0.005997410209227834	0.9830669265737545	0.9830669265737545	1	39	0.003008794939052615	9606	Homo sapiens	TBXAS1		R-HSA-5603275
R-HSA-76002	Platelet activation, signaling and aggregation	7	296	0.02017310706740271	0.9834950290625734	0.9834950290625734	3	115	0.008872087640796174	9606	Homo sapiens	CLEC3B;TG;SERPINE1;SERPING1;EMILIN2;RAB27B;SEPP1		R-HSA-481010;R-HSA-481009;R-HSA-481007
R-HSA-446219	Synthesis of substrates in N-glycan biosythesis	2	131	0.008927962925100525	0.9837419147561032	0.9837419147561032	2	49	0.003780280820860978	9606	Homo sapiens	GMPPB;RENBP		R-HSA-6803761;R-HSA-446221
R-HSA-9018677	Biosynthesis of DHA-derived SPMs	1	89	0.006065562597969059	0.9838360895456345	0.9838360895456345	1	58	0.004474618114488505	9606	Homo sapiens	EPHX2		R-HSA-9024993
R-HSA-1483249	Inositol phosphate metabolism	1	90	0.006133714986710284	0.9845703634687849	0.9845703634687849	1	71	0.005477549760839377	9606	Homo sapiens	PLCB4		R-HSA-1855177
R-HSA-195253	Degradation of beta-catenin by the destruction complex	1	91	0.00620186737545151	0.9852713286708029	0.9852713286708029	4	23	0.0017744175281592346	9606	Homo sapiens	TCF7		R-HSA-8944349;R-HSA-8944352;R-HSA-4641231;R-HSA-5229348
R-HSA-9013694	Signaling by NOTCH4	1	92	0.006270019764192735	0.9859404939981596	0.9859404939981596	1	20	0.0015429717636167258	9606	Homo sapiens	TACC3		R-HSA-9604675
R-HSA-6794362	Protein-protein interactions at synapses	1	93	0.00633817215293396	0.9865793000448426	0.9865793000448426	3	33	0.0025459034099675976	9606	Homo sapiens	PTPRF		R-HSA-6798258;R-HSA-8855648;R-HSA-388824
R-HSA-8951664	Neddylation	5	241	0.016424725686635316	0.9867656398722492	0.9867656398722492	12	31	0.002391606233605925	9606	Homo sapiens	LRR1;CCNF;BIRC5;KBTBD8;DTL		R-HSA-8956040;R-HSA-8956200;R-HSA-8955289;R-HSA-8955241;R-HSA-8952618;R-HSA-8956026;R-HSA-8952620;R-HSA-8956045;R-HSA-8955245;R-HSA-8952638;R-HSA-8952639;R-HSA-8955285
R-HSA-5419276	Mitochondrial translation termination	1	94	0.006406324541675185	0.9871891222353872	0.9871891222353872	5	5	3.8574294090418145E-4	9606	Homo sapiens	BRIP1		R-HSA-5419264;R-HSA-5419281;R-HSA-5419271;R-HSA-5419273;R-HSA-5419277
R-HSA-5389840	Mitochondrial translation elongation	1	94	0.006406324541675185	0.9871891222353872	0.9871891222353872	5	8	6.171887054466903E-4	9606	Homo sapiens	BRIP1		R-HSA-5389842;R-HSA-5389857;R-HSA-5389848;R-HSA-5419279;R-HSA-5419261
R-HSA-446728	Cell junction organization	1	94	0.006406324541675185	0.9871891222353872	0.9871891222353872	1	37	0.0028544977626909426	9606	Homo sapiens	CLDN23		R-HSA-420019
R-HSA-375276	Peptide ligand-binding receptors	4	211	0.014380154024398555	0.9880291020382941	0.9880291020382941	5	76	0.005863292701743558	9606	Homo sapiens	PNP;TACR2;AGTR1;ACKR3		R-HSA-9615249;R-HSA-374214;R-HSA-383363;R-HSA-374173;R-HSA-388863
R-HSA-977606	Regulation of Complement cascade	2	139	0.009473182035030328	0.9882115282486513	0.9882115282486513	13	42	0.003240240703595124	9606	Homo sapiens	CFI;SERPING1		R-HSA-977359;R-HSA-977615;R-HSA-976810;R-HSA-8852481;R-HSA-976743;R-HSA-981637;R-HSA-3266557;R-HSA-977602;R-HSA-8852266;R-HSA-976801;R-HSA-9021306;R-HSA-981658;R-HSA-977371
R-HSA-5368286	Mitochondrial translation initiation	1	96	0.006542629319157636	0.9883270084298911	0.9883270084298911	1	4	3.0859435272334514E-4	9606	Homo sapiens	BRIP1		R-HSA-5389839
R-HSA-168928	DDX58/IFIH1-mediated induction of interferon-alpha/beta	1	96	0.006542629319157636	0.9883270084298911	0.9883270084298911	1	46	0.003548835056318469	9606	Homo sapiens	TNFAIP3		R-HSA-937337
R-HSA-156902	Peptide chain elongation	1	97	0.0066107817078988615	0.9888575232732659	0.9888575232732659	4	5	3.8574294090418145E-4	9606	Homo sapiens	RPL39L		R-HSA-156915;R-HSA-156912;R-HSA-156923;R-HSA-156907
R-HSA-174824	Plasma lipoprotein assembly, remodeling, and clearance	1	98	0.0066789340966400875	0.9893639611869024	0.9893639611869024	2	84	0.006480481407190248	9606	Homo sapiens	LSR		R-HSA-8933258;R-HSA-8933292
R-HSA-373080	Class B/2 (Secretin family receptors)	1	99	0.006747086485381313	0.9898474133395604	0.9898474133395604	2	20	0.0015429717636167258	9606	Homo sapiens	ADGRE5		R-HSA-444773;R-HSA-879674
R-HSA-983168	Antigen processing: Ubiquitination & Proteasome degradation	7	315	0.021468002453485995	0.9904756164293005	0.9904756164293005	5	9	6.943372936275266E-4	9606	Homo sapiens	CDC20;UBE2S;UBE2C;LRR1;CCNF;KBTBD8;TRAIP		R-HSA-983147;R-HSA-983157;R-HSA-983156;R-HSA-983140;R-HSA-983152
R-HSA-975956	Nonsense Mediated Decay (NMD) independent of the Exon Junction Complex (EJC)	1	101	0.006883391262863764	0.9907494803584463	0.9907494803584463	1	1	7.714858818083629E-5	9606	Homo sapiens	RPL39L		R-HSA-927789
R-HSA-5368287	Mitochondrial translation	1	102	0.006951543651604989	0.9911700394779845	0.9911700394779845	11	17	0.001311525999074217	9606	Homo sapiens	BRIP1		R-HSA-5389842;R-HSA-5419264;R-HSA-5389857;R-HSA-5419281;R-HSA-5419271;R-HSA-5389848;R-HSA-5419273;R-HSA-5419279;R-HSA-5389839;R-HSA-5419261;R-HSA-5419277
R-HSA-156842	Eukaryotic Translation Elongation	1	102	0.006951543651604989	0.9911700394779845	0.9911700394779845	4	9	6.943372936275266E-4	9606	Homo sapiens	RPL39L		R-HSA-156915;R-HSA-156912;R-HSA-156923;R-HSA-156907
R-HSA-15869	Metabolism of nucleotides	5	254	0.017310706740271246	0.9912908945787118	0.9912908945787118	10	135	0.0104150594044129	9606	Homo sapiens	RRM2;PNP;TK1;TYMS;AK8		R-HSA-112033;R-HSA-73632;R-HSA-74242;R-HSA-112034;R-HSA-73605;R-HSA-111751;R-HSA-110137;R-HSA-74249;R-HSA-110138;R-HSA-111742
R-HSA-2980736	Peptide hormone metabolism	2	147	0.01001840114496013	0.9914753109111425	0.9914753109111425	4	63	0.004860361055392687	9606	Homo sapiens	CPB1;SPC25		R-HSA-422051;R-HSA-400496;R-HSA-2028294;R-HSA-400459
R-HSA-112315	Transmission across Chemical Synapses	8	352	0.023989640836911335	0.9920399226213649	0.9920399226213649	5	162	0.01249807128529548	9606	Homo sapiens	TUBA1C;TUBA1B;TUBB6;TUBB3;TUBB4B;KPNA2		R-HSA-9610627;R-HSA-9619542;R-HSA-9619127;R-HSA-9610408;R-HSA-112282
R-HSA-156580	Phase II - Conjugation of compounds	5	258	0.01758331629523615	0.9923569468337532	0.9923569468337532	9	72	0.005554698349020213	9606	Homo sapiens	SULT1A1;GSTM3;CHAC2		R-HSA-158849;R-HSA-176646;R-HSA-176054;R-HSA-158468;R-HSA-176474;R-HSA-176585;R-HSA-158860;R-HSA-176669;R-HSA-6785928
R-HSA-72764	Eukaryotic Translation Termination	1	106	0.00722415320656989	0.9926698068167147	0.9926698068167147	3	5	3.8574294090418145E-4	9606	Homo sapiens	RPL39L		R-HSA-141671;R-HSA-141691;R-HSA-141673
R-HSA-72689	Formation of a pool of free 40S subunits	1	106	0.00722415320656989	0.9926698068167147	0.9926698068167147	1	2	1.5429717636167257E-4	9606	Homo sapiens	RPL39L		R-HSA-72673
R-HSA-1296071	Potassium Channels	1	107	0.007292305595311115	0.9930031733139268	0.9930031733139268	1	19	0.0014658231754358896	9606	Homo sapiens	KCND3		R-HSA-1296127
R-HSA-9675108	Nervous system development	17	620	0.04225448101955973	0.993447031663603	0.993447031663603	33	323	0.024918993982410122	9606	Homo sapiens	RPL39L;CD72;TUBB4B;CDC25C;TUBA1C;GAP43;TUBB6;TUBA1B;TUBB3;KIF4A;MPZ;ADGRG6;MBP;PLXNC1		R-HSA-8854981;R-HSA-8855747;R-HSA-8853762;R-HSA-8855617;R-HSA-445071;R-HSA-8853774;R-HSA-8855564;R-HSA-9614787;R-HSA-445077;R-HSA-8855508;R-HSA-9614273;R-HSA-9614790;R-HSA-8933328;R-HSA-9014610;R-HSA-9613644;R-HSA-8853734;R-HSA-8853793;R-HSA-9614773;R-HSA-8853792;R-HSA-434989;R-HSA-8855915;R-HSA-9614271;R-HSA-8853737;R-HSA-8853800;R-HSA-373748;R-HSA-8854899;R-HSA-9014652;R-HSA-8854897;R-HSA-88537…
R-HSA-446203	Asparagine N-linked glycosylation	10	421	0.028692155660055885	0.9937270845028618	0.9937270845028618	7	144	0.011109396698040426	9606	Homo sapiens	GMPPB;TUBA1C;TUBA1B;TUBB6;TUBB3;MAN1C1;TUBB4B;RENBP		R-HSA-964830;R-HSA-6803761;R-HSA-964825;R-HSA-6809006;R-HSA-446221;R-HSA-6809003;R-HSA-964737
R-HSA-166658	Complement cascade	2	156	0.01063177264363116	0.9940975679985425	0.9940975679985425	13	71	0.005477549760839377	9606	Homo sapiens	CFI;SERPING1		R-HSA-977359;R-HSA-977615;R-HSA-976810;R-HSA-8852481;R-HSA-976743;R-HSA-981637;R-HSA-3266557;R-HSA-977602;R-HSA-8852266;R-HSA-976801;R-HSA-9021306;R-HSA-981658;R-HSA-977371
R-HSA-428157	Sphingolipid metabolism	2	157	0.010699925032372385	0.9943348101687729	0.9943348101687729	6	62	0.00478321246721185	9606	Homo sapiens	CERS4;PPM1L		R-HSA-429732;R-HSA-429730;R-HSA-429699;R-HSA-429683;R-HSA-429694;R-HSA-428185
R-HSA-162582	Signal Transduction	130	3396	0.2314455121652014	0.9945199179688318	0.9945199179688318	355	2386	0.18407653139947538	9606	Homo sapiens	ERCC6L;ZWILCH;SERPINE1;CASC5;BUB1B;FGF5;CDC20;FGF7;TUBB6;PNP;TUBB3;HIST1H2AE;HIST1H2AD;KNTC1;KPNA2;IL6R;LIG1;HIST1H2AK;CDC25C;SGO1;BTC;SGO2;DEPDC1B;RRAGD;AGTR1;HIST1H2BF;HIST1H2BE;HIST1H2BG;HIST1H2BB;SCG2;HIST1H2BD;HIST1H2BC;HIST1H3J;TCF7;CDCA8;ARHGAP18;IQGAP3;SKA1;PORCN;ARHGAP20;DSN1;BCL2L11;RACGAP1;RDH10;HIST1H3B;ECT2;HIST1H4L;PLK1;ARHGAP28;NEB;H2BFS;NDC80;ZWINT;FOSL1;KIF18A;BMP2;HIST1H4B;DIAPH…		R-HSA-5654614;R-HSA-5654615;R-HSA-114688;R-HSA-5654612;R-HSA-8848005;R-HSA-6785636;R-HSA-3322422;R-HSA-5654608;R-HSA-5654622;R-HSA-5654623;R-HSA-3322427;R-HSA-5654620;R-HSA-3322424;R-HSA-5654618;R-HSA-5654596;R-HSA-5654597;R-HSA-5654594;R-HSA-203797;R-HSA-5654592;R-HSA-6785648;R-HSA-1250315;R-HSA-5654607;R-HSA-5654605;R-HSA-5654603;R-HSA-5654600;R-HSA-1963581;R-HSA-5654646;R-HSA-5654647;R-HSA-565…
R-HSA-2408557	Selenocysteine synthesis	1	113	0.007701219927758468	0.9947084105531732	0.9947084105531732	2	7	5.40040117265854E-4	9606	Homo sapiens	RPL39L		R-HSA-2408529;R-HSA-5333615
R-HSA-446193	Biosynthesis of the N-glycan precursor (dolichol lipid-linked oligosaccharide, LLO) and transfer to a nascent protein	2	159	0.010836229809854835	0.9947816095801502	0.9947816095801502	2	63	0.004860361055392687	9606	Homo sapiens	GMPPB;RENBP		R-HSA-6803761;R-HSA-446221
R-HSA-192823	Viral mRNA Translation	1	114	0.007769372316499694	0.994949177354929	0.994949177354929	2	2	1.5429717636167257E-4	9606	Homo sapiens	RPL39L		R-HSA-192704;R-HSA-192841
R-HSA-611105	Respiratory electron transport	1	115	0.007837524705240918	0.9951790047114747	0.9951790047114747	6	19	0.0014658231754358896	9606	Homo sapiens	E2F1		R-HSA-6799191;R-HSA-163217;R-HSA-6799202;R-HSA-6799197;R-HSA-6799196;R-HSA-6799179
R-HSA-9633012	Response of EIF2AK4 (GCN2) to amino acid deficiency	1	115	0.007837524705240918	0.9951790047114747	0.9951790047114747	4	16	0.0012343774108933806	9606	Homo sapiens	RPL39L		R-HSA-9633008;R-HSA-9633742;R-HSA-9634669;R-HSA-9633005
R-HSA-5673001	RAF/MAP kinase cascade	7	345	0.023512574115722756	0.9961492254584802	0.9961492254584802	5	75	0.005786144113562722	9606	Homo sapiens	BTC;DUSP4;FGF5;FGF7;RASA4B;RASA4;POC1A;CDC25C		R-HSA-5658231;R-HSA-5672965;R-HSA-5658435;R-HSA-5675376;R-HSA-5675373
R-HSA-72706	GTP hydrolysis and joining of the 60S ribosomal subunit	1	120	0.008178286648947045	0.9961806557577318	0.9961806557577318	2	3	2.3144576454250888E-4	9606	Homo sapiens	RPL39L		R-HSA-72672;R-HSA-72671
R-HSA-156827	L13a-mediated translational silencing of Ceruloplasmin expression	1	120	0.008178286648947045	0.9961806557577318	0.9961806557577318	1	3	2.3144576454250888E-4	9606	Homo sapiens	RPL39L		R-HSA-156826
R-HSA-2672351	Stimuli-sensing channels	1	120	0.008178286648947045	0.9961806557577318	0.9961806557577318	1	26	0.0020058632927017436	9606	Homo sapiens	CLIC2		R-HSA-2855020
R-HSA-983712	Ion channel transport	3	207	0.014107544469433653	0.9962193540500391	0.9962193540500391	3	41	0.003163092115414288	9606	Homo sapiens	ATP8B4;CLIC2		R-HSA-2855020;R-HSA-947591;R-HSA-939763
R-HSA-418346	Platelet homeostasis	1	123	0.008382743815170722	0.996678889088438	0.996678889088438	2	30	0.0023144576454250886	9606	Homo sapiens	GUCY1A2		R-HSA-392143;R-HSA-392152
R-HSA-6807070	PTEN Regulation	2	171	0.01165405847474954	0.9968211243983679	0.9968211243983679	4	56	0.004320320938126832	9606	Homo sapiens	RRAGD;EZH2		R-HSA-8944104;R-HSA-8944457;R-HSA-8943817;R-HSA-8944454
R-HSA-927802	Nonsense-Mediated Decay (NMD)	1	124	0.008450896203911947	0.9968301007680577	0.9968301007680577	5	6	4.6289152908501776E-4	9606	Homo sapiens	RPL39L		R-HSA-927836;R-HSA-927789;R-HSA-927832;R-HSA-927813;R-HSA-927889
R-HSA-975957	Nonsense Mediated Decay (NMD) enhanced by the Exon Junction Complex (EJC)	1	124	0.008450896203911947	0.9968301007680577	0.9968301007680577	4	5	3.8574294090418145E-4	9606	Homo sapiens	RPL39L		R-HSA-927836;R-HSA-927832;R-HSA-927813;R-HSA-927889
R-HSA-5628897	TP53 Regulates Metabolic Genes	1	125	0.008519048592653173	0.9969744374026537	0.9969744374026537	1	34	0.002623051998148434	9606	Homo sapiens	RRAGD		R-HSA-380979
R-HSA-5576891	Cardiac conduction	2	173	0.01179036325223199	0.9970744531353554	0.9970744531353554	2	26	0.0020058632927017436	9606	Homo sapiens	KCND3;CLIC2		R-HSA-5577234;R-HSA-2855020
R-HSA-877300	Interferon gamma signaling	4	252	0.017174401962788795	0.9971556308218283	0.9971556308218283	2	15	0.0011572288227125443	9606	Homo sapiens	MT2A;GBP2		R-HSA-1031716;R-HSA-1031713
R-HSA-1989781	PPARA activates gene expression	2	174	0.011858515640973216	0.9971935683069079	0.9971935683069079	1	41	0.003163092115414288	9606	Homo sapiens	GLIPR1		R-HSA-1989772
R-HSA-1592230	Mitochondrial biogenesis	1	127	0.008655353370135623	0.9972437199552558	0.9972437199552558	1	36	0.0027773491745101066	9606	Homo sapiens	SOD2		R-HSA-5688289
R-HSA-400206	Regulation of lipid metabolism by PPARalpha	2	176	0.011994820418455667	0.9974176732158244	0.9974176732158244	1	44	0.0033945378799567967	9606	Homo sapiens	GLIPR1		R-HSA-1989772
R-HSA-162587	HIV Life Cycle	2	177	0.012062972807196893	0.9975230300680139	0.9975230300680139	1	115	0.008872087640796174	9606	Homo sapiens	FEN1;LIG1		R-HSA-182876
R-HSA-72613	Eukaryotic Translation Initiation	1	130	0.0088598105363593	0.9976034378263398	0.9976034378263398	4	21	0.001620120351797562	9606	Homo sapiens	RPL39L		R-HSA-72673;R-HSA-72672;R-HSA-156826;R-HSA-72671
R-HSA-72737	Cap-dependent Translation Initiation	1	130	0.0088598105363593	0.9976034378263398	0.9976034378263398	3	18	0.0013886745872550533	9606	Homo sapiens	RPL39L		R-HSA-72673;R-HSA-72672;R-HSA-72671
R-HSA-202733	Cell surface interactions at the vascular wall	4	257	0.01751516390649492	0.9976252980016166	0.9976252980016166	4	64	0.004937509643573522	9606	Homo sapiens	SLC7A5;THBD;MMP1;PSG1		R-HSA-141040;R-HSA-375135;R-HSA-8870732;R-HSA-375131
R-HSA-9607240	FLT3 Signaling	7	362	0.024671164724323586	0.9977367472014846	0.9977367472014846	6	97	0.00748341305354112	9606	Homo sapiens	BTC;DUSP4;FGF5;FGF7;RASA4B;RASA4;POC1A;CDC25C		R-HSA-5658231;R-HSA-109699;R-HSA-5672965;R-HSA-5658435;R-HSA-5675376;R-HSA-5675373
R-HSA-2408522	Selenoamino acid metabolism	2	181	0.012335582362161793	0.997903784432274	0.997903784432274	3	33	0.0025459034099675976	9606	Homo sapiens	RPL39L;INMT		R-HSA-2408529;R-HSA-2408554;R-HSA-5333615
R-HSA-1500931	Cell-Cell communication	1	133	0.009064267702582975	0.9979162695901402	0.9979162695901402	1	60	0.004628915290850177	9606	Homo sapiens	CLDN23		R-HSA-420019
R-HSA-1630316	Glycosaminoglycan metabolism	2	182	0.01240373475090302	0.9979895904097872	0.9979895904097872	4	88	0.006789075759913593	9606	Homo sapiens	XYLT1;HMMR		R-HSA-2160915;R-HSA-2160884;R-HSA-2160892;R-HSA-1878002
R-HSA-6809371	Formation of the cornified envelope	1	138	0.009405029646289103	0.9983496791466937	0.9983496791466937	1	27	0.00208301188088258	9606	Homo sapiens	RBL1		R-HSA-8850786
R-HSA-8956319	Nucleobase catabolism	1	139	0.009473182035030328	0.9984248947522052	0.9984248947522052	2	58	0.004474618114488505	9606	Homo sapiens	PNP		R-HSA-74242;R-HSA-74249
R-HSA-6791226	Major pathway of rRNA processing in the nucleolus and cytosol	2	189	0.012880801472091597	0.9985006672071928	0.9985006672071928	1	7	5.40040117265854E-4	9606	Homo sapiens	ISG20;RPL39L		R-HSA-6791218
R-HSA-2029480	Fcgamma receptor (FCGR) dependent phagocytosis	2	193	0.013153411027056498	0.9987327639650941	0.9987327639650941	1	42	0.003240240703595124	9606	Homo sapiens	PLD1		R-HSA-2029471
R-HSA-1280218	Adaptive Immune System	28	999	0.06808423635248416	0.9988116529796085	0.9988116529796085	10	261	0.02013578151519827	9606	Homo sapiens	CD40;LRR1;CCNF;KIF11;KIF15;CDC20;TUBA1C;TUBB6;TUBA1B;RACGAP1;TUBB3;CD14;UBE2C;IL1R2;KIF23;KIF22;TUBB4B;TRAIP;CENPE;KIF18A;CLEC2B;UBE2S;KIF4A;KIF2C;KBTBD8		R-HSA-8863895;R-HSA-2213248;R-HSA-983147;R-HSA-8856157;R-HSA-983157;R-HSA-983156;R-HSA-983140;R-HSA-5685608;R-HSA-199404;R-HSA-983152
R-HSA-392499	Metabolism of proteins	81	2356	0.160567027874327	0.9989407496563772	0.9989407496563772	122	892	0.06881654065730597	9606	Homo sapiens	TOP2A;GALNT15;GALNT18;LRR1;CCNF;TNFAIP3;BRCA1;GMPPB;CDC20;ADAMTS4;TUBA1C;TUBB6;TUBA1B;ADAMTS3;TUBB3;HIST1H2AE;HIST1H2AD;LMCD1;IGFBP5;H2AFZ;HIST1H2AH;MMP1;HIST1H2AK;H2AFX;HIST2H2BB;MITF;RENBP;HIST2H2BF;RAB33A;CDC25A;CCNA2;CCNE2;RTN4RL1;INCENP;HIST1H2BF;BIRC5;HIST1H2BE;FAM20A;HIST1H2BG;HIST1H2BB;SCG2;DTL;HIST1H2BD;HIST1H2BC;BIRC3;HIST1H2BN;HIST1H2BM;BLM;CPB1;HIST1H2BO;HIST1H3J;HIST1H2BJ;HIST1H2BI;H…		R-HSA-8956040;R-HSA-4641350;R-HSA-688136;R-HSA-6781797;R-HSA-8956045;R-HSA-8869506;R-HSA-913675;R-HSA-446221;R-HSA-5696600;R-HSA-8955289;R-HSA-8943003;R-HSA-4568914;R-HSA-8943007;R-HSA-2028294;R-HSA-8852127;R-HSA-8955285;R-HSA-8852130;R-HSA-8852129;R-HSA-4570485;R-HSA-5389842;R-HSA-389956;R-HSA-5419281;R-HSA-5173005;R-HSA-390470;R-HSA-5691411;R-HSA-977224;R-HSA-389955;R-HSA-389954;R-HSA-8943040;R…
R-HSA-1257604	PIP3 activates AKT signaling	5	316	0.02153615484222722	0.9989407744431087	0.9989407744431087	5	86	0.006634778583551921	9606	Homo sapiens	BTC;FGF5;FGF7;RRAGD;EZH2		R-HSA-8944104;R-HSA-2316434;R-HSA-8944457;R-HSA-8943817;R-HSA-8944454
R-HSA-168255	Influenza Infection	2	200	0.013630477748245075	0.9990567582435195	0.9990567582435195	4	59	0.004551766702669341	9606	Homo sapiens	RPL39L;KPNA2		R-HSA-192704;R-HSA-1176059;R-HSA-192841;R-HSA-6791035
R-HSA-163200	Respiratory electron transport, ATP synthesis by chemiosmotic coupling, and heat production by uncoupling proteins.	1	150	0.010222858311183807	0.999057306228407	0.999057306228407	6	31	0.002391606233605925	9606	Homo sapiens	E2F1		R-HSA-6799191;R-HSA-163217;R-HSA-6799202;R-HSA-6799197;R-HSA-6799196;R-HSA-6799179
R-HSA-162909	Host Interactions of HIV factors	1	150	0.010222858311183807	0.999057306228407	0.999057306228407	1	54	0.00416602376176516	9606	Homo sapiens	DOCK2		R-HSA-200952
R-HSA-416476	G alpha (q) signalling events	4	283	0.01928712601376678	0.9990853067036949	0.9990853067036949	5	35	0.00270020058632927	9606	Homo sapiens	PLCB4;TACR2;HTR2B;AGTR1		R-HSA-114688;R-HSA-749448;R-HSA-749452;R-HSA-398188;R-HSA-379048
R-HSA-3781865	Diseases of glycosylation	2	202	0.013766782525727527	0.9991332553088461	0.9991332553088461	1	77	0.005940441289924395	9606	Homo sapiens	ADAMTS4;ADAMTS3		R-HSA-6785565
R-HSA-422475	Axon guidance	13	584	0.03980099502487562	0.9991434432060233	0.9991434432060233	27	297	0.022913130689708378	9606	Homo sapiens	RPL39L;TUBA1C;TUBA1B;GAP43;TUBB6;CD72;TUBB3;KIF4A;PLXNC1;TUBB4B;CDC25C		R-HSA-8854981;R-HSA-8855747;R-HSA-8853762;R-HSA-8855617;R-HSA-445071;R-HSA-8853774;R-HSA-8855564;R-HSA-445077;R-HSA-8855508;R-HSA-8933328;R-HSA-9014610;R-HSA-8853734;R-HSA-8853793;R-HSA-8853792;R-HSA-434989;R-HSA-8855915;R-HSA-8853737;R-HSA-8853800;R-HSA-373748;R-HSA-8854899;R-HSA-9014652;R-HSA-8854897;R-HSA-8853745;R-HSA-8854908;R-HSA-8853755;R-HSA-8853753;R-HSA-8854905
R-HSA-1280215	Cytokine Signaling in Immune system	39	1312	0.0894159340284877	0.9991929615011018	0.9991929615011018	65	735	0.05670421231291467	9606	Homo sapiens	CD40;HIST1H3J;IFIT1;LMNB1;IFIT2;FGF5;MT2A;FGF7;POC1A;GBP2;KPNA2;HIST1H3B;IL6R;HIST1H3C;MAP2K6;DUSP4;IL11;RASA4B;MMP1;IL1R2;SOD2;CDC25C;BTC;ISG20;TG;RASA4;BIRC5;IL18R1;BIRC3		R-HSA-6785895;R-HSA-727819;R-HSA-109699;R-HSA-1067667;R-HSA-9617941;R-HSA-1112727;R-HSA-6789615;R-HSA-1112602;R-HSA-8848395;R-HSA-1112604;R-HSA-1067676;R-HSA-8950681;R-HSA-1067651;R-HSA-1112708;R-HSA-5658435;R-HSA-203797;R-HSA-5668417;R-HSA-1015702;R-HSA-450333;R-HSA-1067659;R-HSA-1015699;R-HSA-5658231;R-HSA-1112755;R-HSA-449829;R-HSA-9008684;R-HSA-5675376;R-HSA-8865711;R-HSA-1031716;R-HSA-450346…
R-HSA-9006925	Intracellular signaling by second messengers	6	363	0.02473931711306481	0.9992858757785108	0.9992858757785108	7	114	0.008794939052615337	9606	Homo sapiens	BTC;FGF5;FGF7;RRAGD;KPNA2;EZH2		R-HSA-8944104;R-HSA-2316434;R-HSA-8944457;R-HSA-8943817;R-HSA-9619127;R-HSA-112282;R-HSA-8944454
R-HSA-8868773	rRNA processing in the nucleus and cytosol	2	207	0.014107544469433653	0.999298728056826	0.999298728056826	1	15	0.0011572288227125443	9606	Homo sapiens	ISG20;RPL39L		R-HSA-6791218
R-HSA-112316	Neuronal System	10	498	0.03393988959313024	0.9993141643985964	0.9993141643985964	9	215	0.016586946458879804	9606	Homo sapiens	TUBA1C;TUBA1B;TUBB6;TUBB3;KCND3;TUBB4B;KPNA2;PTPRF		R-HSA-9610627;R-HSA-9619542;R-HSA-9619127;R-HSA-6798258;R-HSA-8855648;R-HSA-9610408;R-HSA-112282;R-HSA-1296127;R-HSA-388824
R-HSA-9018678	Biosynthesis of specialized proresolving mediators (SPMs)	1	159	0.010836229809854835	0.999380786499283	0.999380786499283	1	124	0.0095664249344237	9606	Homo sapiens	EPHX2		R-HSA-9024993
R-HSA-1236974	ER-Phagosome pathway	1	165	0.011245144142302188	0.9995321671526228	0.9995321671526228	1	10	7.714858818083629E-4	9606	Homo sapiens	CD14		R-HSA-8863895
R-HSA-425366	Transport of bile salts and organic acids, metal ions and amine compounds	1	165	0.011245144142302188	0.9995321671526228	0.9995321671526228	2	67	0.005168955408116032	9606	Homo sapiens	SLC40A1		R-HSA-904830;R-HSA-442368
R-HSA-425393	Transport of inorganic cations/anions and amino acids/oligopeptides	1	165	0.011245144142302188	0.9995321671526228	0.9995321671526228	1	75	0.005786144113562722	9606	Homo sapiens	SLC7A5		R-HSA-352232
R-HSA-3858494	Beta-catenin independent WNT signaling	1	166	0.011313296531043413	0.999553528030229	0.999553528030229	2	51	0.003934577997222651	9606	Homo sapiens	TCF7		R-HSA-8944362;R-HSA-4411365
R-HSA-162906	HIV Infection	3	262	0.01785592585020105	0.9995583521323382	0.9995583521323382	2	158	0.012189476932572134	9606	Homo sapiens	FEN1;LIG1;DOCK2		R-HSA-200952;R-HSA-182876
R-HSA-9609507	Protein localization	1	170	0.011585906086008315	0.9996296655156023	0.9996296655156023	3	53	0.004088875173584324	9606	Homo sapiens	EPHX2		R-HSA-9033233;R-HSA-9033235;R-HSA-9033236
R-HSA-168273	Influenza Viral RNA Transcription and Replication	1	176	0.011994820418455667	0.9997202615999239	0.9997202615999239	2	14	0.001080080234531708	9606	Homo sapiens	RPL39L		R-HSA-192704;R-HSA-192841
R-HSA-983169	Class I MHC mediated antigen processing & presentation	8	465	0.0316908607646698	0.9997603472146178	0.9997603472146178	6	48	0.003703132232680142	9606	Homo sapiens	CDC20;UBE2S;UBE2C;LRR1;CCNF;CD14;KBTBD8;TRAIP		R-HSA-8863895;R-HSA-983147;R-HSA-983157;R-HSA-983156;R-HSA-983140;R-HSA-983152
R-HSA-9679506	SARS-CoV Infections	2	234	0.01594765896544674	0.9997786516978844	0.9997786516978844	2	143	0.01103224810985959	9606	Homo sapiens	TUBB;IL6R		R-HSA-9685830;R-HSA-9681294
R-HSA-8957322	Metabolism of steroids	4	322	0.02194506917467457	0.9997905190691773	0.9997905190691773	6	235	0.01812991822249653	9606	Homo sapiens	AKR1C1;AKR1C3;AKR1C2		R-HSA-192160;R-HSA-193841;R-HSA-192036;R-HSA-193781;R-HSA-193800;R-HSA-193758
R-HSA-9010553	Regulation of expression of SLITs and ROBOs	1	183	0.012471887139644245	0.9997983773787089	0.9997983773787089	2	20	0.0015429717636167258	9606	Homo sapiens	RPL39L		R-HSA-9014652;R-HSA-9014610
R-HSA-5619102	SLC transporter disorders	1	185	0.012608191917126695	0.999816390815915	0.999816390815915	3	65	0.005014658231754359	9606	Homo sapiens	SLC40A1		R-HSA-5655733;R-HSA-5655760;R-HSA-5621402
R-HSA-211897	Cytochrome P450 - arranged by substrate type	1	185	0.012608191917126695	0.999816390815915	0.999816390815915	1	61	0.004706063879031014	9606	Homo sapiens	TBXAS1		R-HSA-76500
R-HSA-1236975	Antigen processing-Cross presentation	1	187	0.012744496694609145	0.9998327970507792	0.9998327970507792	1	23	0.0017744175281592346	9606	Homo sapiens	CD14		R-HSA-8863895
R-HSA-72312	rRNA processing	2	245	0.01669733524160022	0.9998621854685688	0.9998621854685688	1	21	0.001620120351797562	9606	Homo sapiens	ISG20;RPL39L		R-HSA-6791218
R-HSA-8978868	Fatty acid metabolism	6	429	0.029237374769985686	0.9999304738187859	0.9999304738187859	11	217	0.016741243635241473	9606	Homo sapiens	DEPDC1B;EPHX2;AKR1C1;ELOVL3;TBXAS1;AKR1C3;PTGES		R-HSA-2046094;R-HSA-76500;R-HSA-548814;R-HSA-2046088;R-HSA-548815;R-HSA-548800;R-HSA-2161961;R-HSA-2161660;R-HSA-2161549;R-HSA-2161613;R-HSA-2161614
R-HSA-6805567	Keratinization	1	226	0.015402439855516935	0.9999731195795782	0.9999731195795782	1	34	0.002623051998148434	9606	Homo sapiens	RBL1		R-HSA-8850786
R-HSA-418594	G alpha (i) signalling events	9	568	0.03871055680501602	0.9999757185644137	0.9999757185644137	10	165	0.012729517049837987	9606	Homo sapiens	PLCB4;PNP;AKR1C1;RDH10;AKR1C3;ACKR3;S1PR3;KPNA2		R-HSA-112037;R-HSA-749454;R-HSA-9619127;R-HSA-111879;R-HSA-74872;R-HSA-749456;R-HSA-112282;R-HSA-380073;R-HSA-2855252;R-HSA-111870
R-HSA-373076	Class A/1 (Rhodopsin-like receptors)	6	462	0.03148640359844612	0.999979290764337	0.999979290764337	7	152	0.011726585403487116	9606	Homo sapiens	PNP;TACR2;HTR2B;AGTR1;ACKR3;S1PR3		R-HSA-419428;R-HSA-9615249;R-HSA-374214;R-HSA-383363;R-HSA-390930;R-HSA-374173;R-HSA-388863
R-HSA-1428517	The citric acid (TCA) cycle and respiratory electron transport	1	233	0.015879506576705515	0.9999806477743363	0.9999806477743363	6	67	0.005168955408116032	9606	Homo sapiens	E2F1		R-HSA-6799191;R-HSA-163217;R-HSA-6799202;R-HSA-6799197;R-HSA-6799196;R-HSA-6799179
R-HSA-72766	Translation	3	339	0.023103659783275405	0.9999809523926129	0.9999809523926129	27	99	0.007637710229902793	9606	Homo sapiens	RPL39L;BRIP1;SPC25		R-HSA-5389842;R-HSA-5419281;R-HSA-1799326;R-HSA-5389848;R-HSA-5419264;R-HSA-5419271;R-HSA-156826;R-HSA-5419273;R-HSA-5419279;R-HSA-5389839;R-HSA-72671;R-HSA-5419277;R-HSA-72673;R-HSA-72672;R-HSA-141671;R-HSA-156907;R-HSA-141673;R-HSA-5419261;R-HSA-156915;R-HSA-156912;R-HSA-5389857;R-HSA-156923;R-HSA-1799330;R-HSA-141691;R-HSA-1799329;R-HSA-1799335;R-HSA-1799332
R-HSA-376176	Signaling by ROBO receptors	1	235	0.016015811354187965	0.9999823824579456	0.9999823824579456	2	60	0.004628915290850177	9606	Homo sapiens	RPL39L		R-HSA-9014652;R-HSA-9014610
R-HSA-211945	Phase I - Functionalization of compounds	2	298	0.020309411844885165	0.9999863231520402	0.9999863231520402	2	98	0.007560561641721956	9606	Homo sapiens	TBXAS1;ACSS1		R-HSA-449911;R-HSA-76500
R-HSA-198933	Immunoregulatory interactions between a Lymphoid and a non-Lymphoid cell	2	316	0.02153615484222722	0.9999938143578568	0.9999938143578568	2	43	0.0033173892917759606	9606	Homo sapiens	CD40;CLEC2B		R-HSA-5685608;R-HSA-199404
R-HSA-5663202	Diseases of signal transduction by growth factor receptors and second messengers	6	499	0.03400804198187146	0.999994836991142	0.999994836991142	62	396	0.03055084091961117	9606	Homo sapiens	BTC;FGF5;PORCN;FGF7;BCL2L11;POC1A		R-HSA-2023455;R-HSA-2023451;R-HSA-6802927;R-HSA-5655262;R-HSA-5655263;R-HSA-5654748;R-HSA-6802935;R-HSA-6802934;R-HSA-6802933;R-HSA-6802932;R-HSA-5655233;R-HSA-5655247;R-HSA-5655244;R-HSA-5655245;R-HSA-5655243;R-HSA-5655240;R-HSA-5655241;R-HSA-5655285;R-HSA-9664567;R-HSA-9664950;R-HSA-5655295;R-HSA-5655290;R-HSA-2400009;R-HSA-5655289;R-HSA-9665699;R-HSA-5655270;R-HSA-5655268;R-HSA-9665697;R-HSA-5…
R-HSA-5663205	Infectious disease	33	1374	0.09364138213044368	0.9999957197310748	0.9999957197310748	17	637	0.049143650671192717	9606	Homo sapiens	HIST1H2BN;HIST1H2BM;FEN1;HIST1H2BO;HIST1H3J;HIST1H2BJ;HIST1H2BI;HIST1H2BL;HIST1H2BK;HIST2H4A;TUBA1C;TUBB6;TUBA1B;TUBB3;HIST1H2AE;HIST1H2AD;KPNA2;HIST1H3B;IL6R;MAP2K6;RPL39L;LIG1;HIST1H4L;HIST1H2AH;TUBB;HIST1H2AK;HIST2H2BB;TUBB4B;HIST2H2BF;HIST1H4B;HIST1H2BF;HIST1H4H;HIST1H2BE;HIST1H2BG;HIST1H4C;DOCK2;HIST1H2BB;HIST1H4D;HIST1H4E;HIST1H2BD;HIST1H2BC;EZH2		R-HSA-5211405;R-HSA-192704;R-HSA-9621073;R-HSA-9614810;R-HSA-9614811;R-HSA-9623096;R-HSA-1176059;R-HSA-192841;R-HSA-9614367;R-HSA-9614816;R-HCY-9625991;R-HSA-9614343;R-HSA-9685830;R-HSA-200952;R-HSA-6791035;R-HSA-9681294;R-HSA-182876
R-HSA-211859	Biological oxidations	7	545	0.03714305186396783	0.9999960052465983	0.9999960052465983	11	188	0.014503934577997223	9606	Homo sapiens	SULT1A1;GSTM3;TBXAS1;CHAC2;ACSS1		R-HSA-449911;R-HSA-158849;R-HSA-176646;R-HSA-176054;R-HSA-76500;R-HSA-158468;R-HSA-176474;R-HSA-176585;R-HSA-158860;R-HSA-176669;R-HSA-6785928
R-HSA-9006934	Signaling by Receptor Tyrosine Kinases	9	622	0.04239078579704219	0.999996281867537	0.999996281867537	165	701	0.05408116031476624	9606	Homo sapiens	BTC;DUSP4;FGF5;FOSL1;FGF7;LIG1;POC1A;F3		R-HSA-5654614;R-HSA-177922;R-HSA-5654615;R-HSA-177923;R-HSA-5654612;R-HSA-8848005;R-HSA-6785636;R-HSA-177926;R-HSA-177927;R-HSA-5654608;R-HSA-177924;R-HSA-177925;R-HSA-5654622;R-HSA-177930;R-HSA-183051;R-HSA-5654623;R-HSA-5654620;R-HSA-5654618;R-HSA-177934;R-HSA-177935;R-HSA-183055;R-HSA-177933;R-HSA-177938;R-HSA-183058;R-HSA-177939;R-HSA-177936;R-HSA-5654596;R-HSA-177937;R-HSA-5654597;R-HSA-1779…
R-HSA-196854	Metabolism of vitamins and cofactors	3	383	0.02610236488788932	0.9999970013674391	0.9999970013674391	1	205	0.01581546057707144	9606	Homo sapiens	AKR1C1;AKR1C3		R-HSA-2855252
R-HSA-5619115	Disorders of transmembrane transporters	1	280	0.019082668847543106	0.9999978778673683	0.9999978778673683	3	87	0.006711927171732758	9606	Homo sapiens	SLC40A1		R-HSA-5655733;R-HSA-5655760;R-HSA-5621402
R-HSA-5668914	Diseases of metabolism	3	409	0.02787432699516118	0.9999990086736896	0.9999990086736896	2	191	0.014735380342539732	9606	Homo sapiens	ADAMTS4;ADAMTS3;TBXAS1		R-HSA-6785565;R-HSA-5603275
R-HSA-71291	Metabolism of amino acids and derivatives	9	662	0.0451168813466912	0.9999991121131702	0.9999991121131702	11	285	0.021987347631538343	9606	Homo sapiens	RPL39L;SLC7A5;ORC1;KYNU;NAGS;HOGA1;GBP2;PSPH;INMT		R-HSA-71217;R-HSA-6784423;R-HSA-351207;R-HSA-977324;R-HSA-2408529;R-HSA-70634;R-HSA-351208;R-HSA-352232;R-HSA-2408554;R-HSA-5333615;R-HSA-70542
R-HSA-425407	SLC-mediated transmembrane transport	3	419	0.028555850882573435	0.9999993540310439	0.9999993540310439	4	191	0.014735380342539732	9606	Homo sapiens	SLC7A5;SLC2A12;SLC40A1		R-HSA-429094;R-HSA-904830;R-HSA-442368;R-HSA-352232
R-HSA-168256	Immune System	84	2869	0.19552920329857562	0.9999997302966811	0.9999997302966811	151	1634	0.1260607930874865	9606	Homo sapiens	CD40;LRR1;CCNF;TNFAIP3;KIF11;IFIT1;LMNB1;KIF15;IFIT2;CDC20;FGF5;TUBA1C;MT2A;TUBB6;GLIPR1;TUBA1B;FGF7;PNP;ADGRE5;TUBB3;KPNA2;IL6R;DUSP4;IL11;RASA4B;MMP1;IL1R2;TUBB;KIF23;KIF22;CDC25C;ATAD3A;TRAIP;BTC;SLPI;RASA4;BIRC5;SERPING1;KIF2C;DOCK2;BIRC3;HIST1H3J;CFI;PLD1;DSN1;RACGAP1;POC1A;MBP;CD14;METTL7A;GBP2;HIST1H3B;HIST1H3C;MAP2K6;POLQ;ATP8B4;UBE2C;TUBB4B;SOD2;ISG20;CENPE;KIF18A;CLEC2B;TG;FABP5;UBE2S;K…		R-HSA-6785895;R-HSA-727819;R-HSA-688136;R-HSA-688137;R-HSA-1112602;R-HSA-1112604;R-HSA-8863895;R-HSA-8950681;R-HSA-5362500;R-HSA-5658435;R-HSA-203797;R-HSA-936985;R-HSA-5668417;R-HSA-166168;R-HSA-450333;R-HSA-166175;R-HSA-5658231;R-HSA-2562564;R-HSA-449829;R-HSA-5675376;R-HSA-8865711;R-HSA-1031716;R-HSA-450346;R-HSA-1031713;R-HSA-8937656;R-HSA-937022;R-HSA-450358;R-HSA-5668454;R-HSA-9009072;R-HSA…
R-HSA-71387	Metabolism of carbohydrates	3	456	0.031077489265998775	0.9999998690755475	0.9999998690755475	6	243	0.01874710692794322	9606	Homo sapiens	PHKG1;XYLT1;HMMR		R-HSA-2160915;R-HSA-71541;R-HSA-2160884;R-HSA-2160892;R-HSA-1878002;R-HSA-453337
R-HSA-500792	GPCR ligand binding	7	652	0.04443535745927895	0.9999999323521159	0.9999999323521159	9	179	0.013809597284369696	9606	Homo sapiens	PNP;ADGRE5;TACR2;HTR2B;AGTR1;ACKR3;S1PR3		R-HSA-419428;R-HSA-9615249;R-HSA-374214;R-HSA-444773;R-HSA-383363;R-HSA-390930;R-HSA-879674;R-HSA-374173;R-HSA-388863
R-HSA-381753	Olfactory Signaling Pathway	2	432	0.029441831936209365	0.9999999657693328	0.9999999657693328	1	2	1.5429717636167257E-4	9606	Homo sapiens	RTP4;REEP4		R-HSA-381750
R-HSA-168249	Innate Immune System	24	1329	0.09057452463708852	0.9999999946467564	0.9999999946467564	82	697	0.0537725659620429	9606	Homo sapiens	DUSP4;POLQ;ATP8B4;TUBB;CFI;TNFAIP3;TUBB4B;PLD1;ATAD3A;GLIPR1;DSN1;PNP;ADGRE5;FABP5;SLPI;POC1A;SERPING1;MBP;METTL7A;CD14;DOCK2;BIRC3;MAP2K6		R-HSA-727819;R-HSA-2029471;R-HSA-688136;R-HSA-688137;R-HSA-8852481;R-HSA-981637;R-HSA-166286;R-HSA-166284;R-HSA-6799350;R-HSA-2559414;R-HSA-166038;R-HSA-981658;R-HSA-5362500;R-HSA-203797;R-HSA-936985;R-HSA-166168;R-HSA-450333;R-HSA-166041;R-HSA-166175;R-HSA-2562564;R-HSA-976810;R-HSA-450346;R-HSA-8852266;R-HSA-976801;R-HSA-937022;R-HSA-450358;R-HSA-2213017;R-HSA-8869694;R-HSA-166072;R-HSA-166082;…
R-HSA-1643685	Disease	59	2418	0.16479247597628296	0.9999999986900238	0.9999999986900238	100	1418	0.10939669804042586	9606	Homo sapiens	CDKN1C;FEN1;SLC40A1;LMNB1;ADAMTS4;FGF5;TUBA1C;TUBB6;TUBA1B;FGF7;ADAMTS3;TUBB3;HIST1H2AE;HIST1H2AD;KPNA2;IL6R;LIG1;HIST1H2AH;HIST1H2AK;TUBB;HIST2H2BB;CDC25C;HIST2H2BF;CDC25A;BTC;NEIL3;CCNE2;HIST1H2BF;SERPING1;HIST1H2BE;HIST1H2BG;DOCK2;HIST1H2BB;HIST1H2BD;HIST1H2BC;HIST1H2BN;HIST1H2BM;HIST1H2BO;HIST1H3J;HIST1H2BJ;HIST1H2BI;HIST1H2BL;HIST1H2BK;HIST2H4A;PORCN;BCL2L11;E2F1;POC1A;CD14;HIST1H3B;MAP2K6;R…		R-HSA-2023455;R-HSA-2023451;R-HSA-9659782;R-HCY-9625991;R-HSA-5602383;R-HSA-6791035;R-HSA-9681294;R-HSA-5602672;R-HSA-9664950;R-HSA-2400009;R-HSA-9665699;R-HSA-9665697;R-HSA-9665701;R-HSA-9665700;R-HSA-9665705;R-HSA-8863674;R-HSA-9665709;R-HSA-5211405;R-HSA-9664976;R-HSA-9664983;R-HSA-5655315;R-HSA-9614810;R-HSA-5655326;R-HSA-9614811;R-HSA-192841;R-HSA-9664991;R-HSA-5655323;R-HSA-5655320;R-HSA-20…
R-HSA-382551	Transport of small molecules	10	963	0.06563075035780004	0.9999999999584438	0.9999999999584438	14	438	0.03379108162320629	9606	Homo sapiens	SLC7A5;ATP8B4;ABCA6;SLC2A12;SLC40A1;LSR;ABCA8;CLIC2		R-HSA-429094;R-HSA-8933258;R-HSA-917933;R-HSA-8933292;R-HSA-442368;R-HSA-2855020;R-HSA-1369052;R-HSA-947591;R-HSA-917891;R-HSA-352232;R-HSA-1369028;R-HSA-904830;R-HSA-1467457;R-HSA-939763
R-HSA-556833	Metabolism of lipids	23	1445	0.09848020173107068	0.9999999999637411	0.9999999999637411	46	943	0.07275111865452862	9606	Homo sapiens	CERS4;TMEM86A;PPM1L;MCM8;RARRES3;EPHX2;AKR1C1;ELOVL3;CFI;AKR1C3;AKR1C2;PLD1;GLIPR1;DEPDC1B;FABP5;TBXAS1;NES;MFSD2A;PTGES		R-HSA-1482646;R-HSA-8874435;R-HSA-429699;R-HSA-548814;R-HSA-1602398;R-HSA-548815;R-HSA-548800;R-HSA-2161961;R-HSA-193800;R-HSA-1483142;R-HSA-2046094;R-HSA-1602377;R-HSA-1989772;R-HSA-76500;R-HSA-1482691;R-HSA-1602446;R-HSA-2046088;R-HSA-1482689;R-HSA-1602368;R-HSA-1482636;R-HSA-5334794;R-HSA-193758;R-HSA-2161660;R-HSA-1602374;R-HSA-428185;R-HSA-1483063;R-HSA-429732;R-HSA-192160;R-HSA-8865637;R-HS…
R-HSA-418555	G alpha (s) signalling events	2	605	0.04123219518844135	0.9999999999879465	0.9999999999879465	1	18	0.0013886745872550533	9606	Homo sapiens	RTP4;REEP4		R-HSA-381750
R-HSA-388396	GPCR downstream signalling	16	1359	0.09261909629932528	0.9999999999999195	0.9999999999999195	17	258	0.019904335750655762	9606	Homo sapiens	RTP4;AKR1C1;TACR2;HTR2B;AKR1C3;PLCB4;PNP;REEP4;RDH10;AGTR1;ARHGEF3;ACKR3;S1PR3;ECT2;KPNA2		R-HSA-114688;R-HSA-749448;R-HSA-112037;R-HSA-749454;R-HSA-9619127;R-HSA-111879;R-HSA-749452;R-HSA-398188;R-HSA-380073;R-HSA-379048;R-HSA-381750;R-HSA-419166;R-HSA-74872;R-HSA-749456;R-HSA-112282;R-HSA-2855252;R-HSA-111870
R-HSA-8953854	Metabolism of RNA	2	782	0.05329516799563825	0.9999999999999971	0.9999999999999971	6	187	0.014426785989816386	9606	Homo sapiens	ISG20;RPL39L		R-HSA-927836;R-HSA-927789;R-HSA-6791218;R-HSA-927832;R-HSA-927813;R-HSA-927889
R-HSA-372790	Signaling by GPCR	17	1485	0.10120629728071968	0.9999999999999974	0.9999999999999974	26	437	0.033713933035025456	9606	Homo sapiens	RTP4;AKR1C1;TACR2;HTR2B;AKR1C3;PLCB4;PNP;ADGRE5;REEP4;RDH10;AGTR1;ARHGEF3;ACKR3;S1PR3;ECT2;KPNA2		R-HSA-114688;R-HSA-749448;R-HSA-9615249;R-HSA-374214;R-HSA-749454;R-HSA-383363;R-HSA-111879;R-HSA-749452;R-HSA-390930;R-HSA-374173;R-HSA-419166;R-HSA-749456;R-HSA-112282;R-HSA-419428;R-HSA-444773;R-HSA-112037;R-HSA-9619127;R-HSA-398188;R-HSA-380073;R-HSA-379048;R-HSA-381750;R-HSA-879674;R-HSA-74872;R-HSA-388863;R-HSA-2855252;R-HSA-111870
R-HSA-1430728	Metabolism	50	3650	0.24875621890547264	1.0	1.0	92	2241	0.17288998611325412	9606	Homo sapiens	PPM1L;MCM8;CFI;XYLT1;HMMR;TYMS;PLD1;AK8;SULT1A1;BRIP1;GLIPR1;PNP;PHKG1;ORC1;KYNU;POLD1;E2F1;CHAC2;TK1;GBP2;ACSS1;PSPH;MFSD2A;RPL39L;CERS4;GSTM3;TMEM86A;RRM2;RARRES3;EPHX2;AKR1C1;ELOVL3;AKR1C3;AKR1C2;HOGA1;INMT;SLC7A5;DEPDC1B;PLCB4;FABP5;TBXAS1;NAGS;NES;PTGES		R-HSA-1482646;R-HSA-158849;R-HSA-74242;R-HSA-176646;R-HSA-73605;R-HSA-429699;R-HSA-6799202;R-HSA-158468;R-HSA-111751;R-HSA-74249;R-HSA-2161961;R-HSA-193800;R-HSA-158860;R-HSA-70542;R-HSA-1483142;R-HSA-2046094;R-HSA-1989772;R-HSA-163217;R-HSA-1602446;R-HSA-2046088;R-HSA-1482636;R-HSA-176669;R-HSA-428185;R-HSA-112033;R-HSA-1483063;R-HSA-73632;R-HSA-429732;R-HSA-192160;R-HSA-977324;R-HSA-112034;R-HS…
