# Supplementary material for: Systems-biology analysis of rheumatoid arthritis fibroblast-like synoviocytes implicates cell line-specific transcription factor function
Source: Nat Commun. 2022 Oct 20;13:6221. doi: 10.1038/s41467-022-33785-w (PMC9584907; doi:10.1038/s41467-022-33785-w)
Supplement: Supplementary file 7 — Source Data [file 41467_2022_33785_MOESM7_ESM.xlsx]

## Sheet: Figure_1c
TF	RA1	RA2	RA3	RA4	RA5	RA6	RA7	RA8	RA9	RA10	RA11
RARA	0.952938	0.234634	0.508685	0.835602	0.356451	1.31248	0.447085	-0.691459	-0.968366	-1.76813	-1.21991
E2F7	-0.290737	-0.861704	-0.278679	-1.0791	-0.114489	-0.845501	-1.09455	1.64107	0.683901	1.52954	0.710257
E2F1	-0.98794	-1.57857	-0.521592	-0.510362	-0.577061	0.112342	-0.436529	1.44288	0.681377	0.96886	1.4066
ETV7	1.43609	0.406921	1.0377	0.129645	-0.0782977	0.559426	0.952584	-1.24933	-0.498831	-1.41236	-1.28354

## Sheet: Figure_2c
CL1				CL2
IgG	RARA			IgG	RARA
0.0035	0.057			0.027	0.006
0.0295	0.069			0.026	0.022
0.006	0.03			0.01	0.035

## Sheet: Figure_4a
rara			cdkn2b protein
CL1	CL2		CL1	CL2
70.5769	69.541		24.61	-14.93
65.7777	67.6124		33.59	-18.01
71.4163	67.5919		27.25	-1.74
tgfb1
CL1	CL2
18.4388	-24.682
-2.88297	-14.2362
26.4982	-24.9473
cdkn2b
CL1	CL2
20.6513	-18.2101
17.3856	-12.9182
25.688	-11.3354
rock1
CL1	CL2
0.0406987	-3.1509
5.03077	-19.9925
25.8823	-42.1163
ccnd1
CL1	CL2
5.43163	-6.46923
-19.0592	-15.5003
9.22489	-92.1704

## Sheet: Figure_4b
Cell growth rate
CL1	CL2
0.1875	0.279
0.1824	0.2908
0.2173	0.2938
0.1662	0.2733
0.2433

## Sheet: Figure_4c
siRARA MTT
CL1	CL2
4.36803	36.627
5.79128	27.5296
-16.4894	237.593
8.42618
9.13349
5.1167

## Sheet: Figure_5a
VIM
CL1	CL2
19.82	-39.71
14.58	-50.53
34.76	-27.54
FN1
CL1	CL2
0.067	-7.96
10.07	-26.71
14.45	-91.52

## Sheet: Figure_5b
siRARA invasion
CL1	CL2
0.220535	0.711992
0.032599	0.689176
-0.137671	0.90338

## Sheet: Supp_Figure_S5a
control	siRARA
0.0558	0.0223
0.0359	0.0228
0.0468	0.0214
0.0405	0.0183
0.04	0.0195
0.0358	0.0119

## Sheet: Supp_Figure_S5b
CL1
CTL		siRARA
M	IL-1B	M	IL-1B
392.96	378.86	215.96	199.86
320.26	286.16	415.86	329.46
184.56	167.06	199.06	186.86
791.06	659.66	885.06	693.16
CL2
CTL		siRARA
M	IL-1B	M	IL-1B
472.36	362.06	455.56	409.16
268.46	200.36	171.06	248.66
428.16	368.86	506.16	379.56
287.96	243.66	266.16	240.06

## Sheet: Supp_Figure_S5d
Ratio Phospho SMAD2/3
CL1		CL2
M	TGFB	M	TGFB
0.031721	0.365196	0.03557	0.27483
0.038213	0.26725	0.034793	0.380527
0.03899	0.296028	0.029939	0.346226
0.039363	0.373765	0.032705	0.217654
Phospho SMAD2/3
CL1		CL2
M	TGFB	M	TGFB
0.1135	1.2535	0.1257	0.9837
0.1031	0.6898	0.1078	1.185
0.1157	0.8832	0.0965	1.2138
0.123	1.0483	0.1072	0.6083
Total SMAD2/3
CL1		CL2
M	TGFB	M	TGFB
3.5781	3.4324	3.5339	3.5793
2.698	2.5811	3.0983	3.1141
2.9674	2.9835	3.2232	3.5058
3.1248	2.8047	3.2778	2.7948
